# Supplementary material for: Change Points in the Population Trends of Aerial-Insectivorous Birds in North America: Synchronized in Time across Species and Regions
Source: PLoS One. 2015 Jul 6;10(7):e0130768. doi: 10.1371/journal.pone.0130768 (PMC4493114; doi:10.1371/journal.pone.0130768)
Supplement: S2 Table — Including timing of species-specific change points and the spatial CAR annual indices of abundance estimated for all species and strata. (XLSX) [file pone.0130768.s004.xlsx]

## Sheet: Species level suppl data
Stratum (Country - Province/State/Territory - Bird Conservation Region)	Species	Year	Spatial CAR index (posterior mean)	Lower CI (95) spatial CAR index	Posterior median spatial CAR index	Upper CI (95) spatial CAR index	AI group	Smoothed index (species trajectory, additive combination of group and species splines)	Lower CI (95) smoothed index	Upper CI (95) smoothed index	Posterior probability of positive inflection	Posterior probability of negative inflection
CA-AB-10	Alder Flycatcher	1970	1.288	0.8467	1.222	2.147	Flycatcher	1.52301	1.26688	1.88752	0	0
CA-AB-10	Alder Flycatcher	1971	1.441	0.6932	1.334	2.831	Flycatcher	1.48496	1.26929	1.7424	0.000166667	0.000166667
CA-AB-10	Alder Flycatcher	1972	1.254	0.7276	1.165	2.299	Flycatcher	1.44833	1.22061	1.67584	0.0185	0.0045
CA-AB-10	Alder Flycatcher	1973	1.079	0.6934	1.021	1.81	Flycatcher	1.41829	1.14906	1.64309	0.0455	0.00283333
CA-AB-10	Alder Flycatcher	1974	0.8586	0.3828	0.8082	1.612	Flycatcher	1.39878	1.09806	1.62867	0.0726667	0.00116667
CA-AB-10	Alder Flycatcher	1975	1.212	0.7339	1.152	2.054	Flycatcher	1.3898	1.08791	1.62031	0.0788333	0.001
CA-AB-10	Alder Flycatcher	1976	1.195	0.8351	1.138	1.928	Flycatcher	1.38757	1.09259	1.61202	0.0586667	0.001
CA-AB-10	Alder Flycatcher	1977	1.139	0.7961	1.083	1.832	Flycatcher	1.38967	1.10987	1.60449	0.0423333	0.00116667
CA-AB-10	Alder Flycatcher	1978	1.25	0.8598	1.186	2.032	Flycatcher	1.39488	1.12981	1.59773	0.0331667	0.000833333
CA-AB-10	Alder Flycatcher	1979	1.188	0.8304	1.128	1.911	Flycatcher	1.40224	1.15692	1.59375	0.025	0.0005
CA-AB-10	Alder Flycatcher	1980	1.295	0.8989	1.234	2.071	Flycatcher	1.41106	1.18395	1.59326	0.0173333	0.000833333
CA-AB-10	Alder Flycatcher	1981	1.093	0.7028	1.045	1.764	Flycatcher	1.42072	1.21584	1.59479	0.01	0.0015
CA-AB-10	Alder Flycatcher	1982	1.429	0.9947	1.36	2.31	Flycatcher	1.43085	1.24689	1.60349	0.00733333	0.00216667
CA-AB-10	Alder Flycatcher	1983	1.754	1.218	1.671	2.815	Flycatcher	1.44097	1.27285	1.61364	0.00416667	0.005
CA-AB-10	Alder Flycatcher	1984	1.581	1.114	1.506	2.497	Flycatcher	1.45082	1.29286	1.63955	0.00233333	0.00616667
CA-AB-10	Alder Flycatcher	1985	1.536	1.082	1.46	2.466	Flycatcher	1.46008	1.30873	1.6581	0.0015	0.00866667
CA-AB-10	Alder Flycatcher	1986	1.635	1.152	1.556	2.605	Flycatcher	1.46844	1.3199	1.68201	0.0015	0.0131667
CA-AB-10	Alder Flycatcher	1987	1.496	1.047	1.422	2.377	Flycatcher	1.47611	1.32678	1.69948	0.00183333	0.012
CA-AB-10	Alder Flycatcher	1988	1.507	1.012	1.436	2.438	Flycatcher	1.48308	1.33117	1.72317	0.0015	0.0116667
CA-AB-10	Alder Flycatcher	1989	1.362	0.9527	1.298	2.192	Flycatcher	1.48918	1.33237	1.74275	0.00133333	0.0156667
CA-AB-10	Alder Flycatcher	1990	1.557	1.109	1.482	2.477	Flycatcher	1.49428	1.33156	1.75973	0.0005	0.0166667
CA-AB-10	Alder Flycatcher	1991	1.565	1.11	1.487	2.484	Flycatcher	1.49796	1.32891	1.77797	0.000666667	0.0208333
CA-AB-10	Alder Flycatcher	1992	1.897	1.286	1.799	3.098	Flycatcher	1.50017	1.32744	1.79026	0.00133333	0.021
CA-AB-10	Alder Flycatcher	1993	1.715	1.208	1.629	2.734	Flycatcher	1.49926	1.32136	1.78349	0.000666667	0.033
CA-AB-10	Alder Flycatcher	1994	1.571	1.122	1.494	2.507	Flycatcher	1.49674	1.31424	1.78812	0.000166667	0.0315
CA-AB-10	Alder Flycatcher	1995	1.535	1.088	1.46	2.446	Flycatcher	1.49265	1.3069	1.77973	0.000833333	0.0315
CA-AB-10	Alder Flycatcher	1996	1.52	1.032	1.448	2.427	Flycatcher	1.48739	1.30038	1.7744	0.000333333	0.0298333
CA-AB-10	Alder Flycatcher	1997	1.495	0.9883	1.422	2.43	Flycatcher	1.48015	1.29402	1.75904	0.001	0.04
CA-AB-10	Alder Flycatcher	1998	1.796	1.281	1.709	2.861	Flycatcher	1.47052	1.28692	1.73216	0.000666667	0.0453333
CA-AB-10	Alder Flycatcher	1999	1.448	1.024	1.378	2.316	Flycatcher	1.45881	1.27884	1.72178	0.000833333	0.0425
CA-AB-10	Alder Flycatcher	2000	1.42	1.011	1.349	2.25	Flycatcher	1.445	1.26891	1.70045	0.0005	0.0435
CA-AB-10	Alder Flycatcher	2001	1.557	1.109	1.483	2.479	Flycatcher	1.42946	1.25679	1.67246	0.000666667	0.0418333
CA-AB-10	Alder Flycatcher	2002	1.521	1.001	1.449	2.48	Flycatcher	1.41289	1.24217	1.65826	0.00183333	0.0363333
CA-AB-10	Alder Flycatcher	2003	1.413	0.9452	1.349	2.282	Flycatcher	1.39524	1.22441	1.63354	0.000166667	0.033
CA-AB-10	Alder Flycatcher	2004	1.378	0.8944	1.31	2.281	Flycatcher	1.37554	1.19717	1.60515	0.00166667	0.0358333
CA-AB-10	Alder Flycatcher	2005	1.172	0.7355	1.115	1.966	Flycatcher	1.35445	1.16317	1.58903	0.0015	0.0238333
CA-AB-10	Alder Flycatcher	2006	1.125	0.6789	1.069	1.905	Flycatcher	1.3316	1.12496	1.56911	0.00216667	0.0238333
CA-AB-10	Alder Flycatcher	2007	1.253	0.7675	1.188	2.066	Flycatcher	1.30652	1.07708	1.5611	0.00233333	0.0216667
CA-AB-10	Alder Flycatcher	2008	1.206	0.7465	1.148	1.991	Flycatcher	1.2789	1.02731	1.55608	0.0035	0.0175
CA-AB-10	Alder Flycatcher	2009	1.295	0.8033	1.232	2.15	Flycatcher	1.24957	0.972435	1.55348	0.005	0.0123333
CA-AB-10	Alder Flycatcher	2010	1.15	0.7184	1.096	1.909	Flycatcher	1.21811	0.914789	1.55669	0.00516667	0.0158333
CA-AB-10	Alder Flycatcher	2011	0.9955	0.6248	0.9504	1.652	Flycatcher	1.18466	0.846588	1.57063	0.007	0.0113333
CA-AB-10	Barn Swallow	1970	2.52	1.08	2.331	5.014	Swallow Swift Nightjar	2.59808	2.00669	3.41678	0	0
CA-AB-10	Barn Swallow	1971	2.293	1.089	2.17	4.152	Swallow Swift Nightjar	2.66612	2.12737	3.38552	0.000166667	0.000166667
CA-AB-10	Barn Swallow	1972	2.675	1.31	2.515	5.008	Swallow Swift Nightjar	2.73645	2.24924	3.38141	0.00566667	0.00533333
CA-AB-10	Barn Swallow	1973	2.804	1.588	2.713	4.518	Swallow Swift Nightjar	2.80855	2.37142	3.37534	0.00266667	0.00516667
CA-AB-10	Barn Swallow	1974	2.85	1.958	2.799	4.036	Swallow Swift Nightjar	2.88267	2.48529	3.3821	0.0035	0.00533333
CA-AB-10	Barn Swallow	1975	3.061	2.108	3.009	4.285	Swallow Swift Nightjar	2.95849	2.60416	3.40043	0.002	0.00616667
CA-AB-10	Barn Swallow	1976	2.969	1.982	2.913	4.272	Swallow Swift Nightjar	3.03548	2.71518	3.44358	0.002	0.007
CA-AB-10	Barn Swallow	1977	3.18	2.095	3.114	4.644	Swallow Swift Nightjar	3.11275	2.81042	3.51176	0.00166667	0.0103333
CA-AB-10	Barn Swallow	1978	3.225	2.435	3.202	4.153	Swallow Swift Nightjar	3.18947	2.88976	3.60564	0.0025	0.014
CA-AB-10	Barn Swallow	1979	3.176	2.446	3.156	4.042	Swallow Swift Nightjar	3.26546	2.95437	3.70171	0.00166667	0.0151667
CA-AB-10	Barn Swallow	1980	3.351	2.576	3.325	4.261	Swallow Swift Nightjar	3.33893	2.99493	3.81979	0.00166667	0.0211667
CA-AB-10	Barn Swallow	1981	3.464	2.783	3.437	4.274	Swallow Swift Nightjar	3.4048	3.0189	3.93337	0.00266667	0.0418333
CA-AB-10	Barn Swallow	1982	3.762	2.913	3.723	4.82	Swallow Swift Nightjar	3.45057	3.02809	3.95587	0.002	0.0858333
CA-AB-10	Barn Swallow	1983	3.395	2.595	3.36	4.385	Swallow Swift Nightjar	3.45821	3.027	3.91022	0.00166667	0.153167
CA-AB-10	Barn Swallow	1984	3.367	2.856	3.337	4.028	Swallow Swift Nightjar	3.42517	3.02033	3.83242	0.00133333	0.1705
CA-AB-10	Barn Swallow	1985	3.254	2.702	3.232	3.946	Swallow Swift Nightjar	3.35819	3.00445	3.7121	0.0005	0.1565
CA-AB-10	Barn Swallow	1986	3.328	2.716	3.3	4.088	Swallow Swift Nightjar	3.2693	2.97454	3.58513	0.001	0.116
CA-AB-10	Barn Swallow	1987	3.019	2.761	3.008	3.333	Swallow Swift Nightjar	3.16868	2.92926	3.45388	0.00183333	0.078
CA-AB-10	Barn Swallow	1988	3.015	2.425	2.992	3.724	Swallow Swift Nightjar	3.06405	2.85894	3.32012	0.000666667	0.0445
CA-AB-10	Barn Swallow	1989	2.693	2.318	2.688	3.091	Swallow Swift Nightjar	2.95814	2.77422	3.19758	0.000166667	0.0333333
CA-AB-10	Barn Swallow	1990	2.761	2.445	2.73	3.206	Swallow Swift Nightjar	2.85312	2.67816	3.09997	0.000666667	0.0223333
CA-AB-10	Barn Swallow	1991	2.792	2.41	2.763	3.316	Swallow Swift Nightjar	2.74939	2.57712	3.01679	0.0005	0.0205
CA-AB-10	Barn Swallow	1992	2.918	2.319	2.898	3.677	Swallow Swift Nightjar	2.64649	2.47785	2.92232	0.000333333	0.0271667
CA-AB-10	Barn Swallow	1993	2.589	2.233	2.578	3.007	Swallow Swift Nightjar	2.54443	2.3807	2.82908	0.000166667	0.0295
CA-AB-10	Barn Swallow	1994	2.731	2.303	2.716	3.249	Swallow Swift Nightjar	2.44309	2.28369	2.72183	0.000166667	0.0338333
CA-AB-10	Barn Swallow	1995	2.476	2.111	2.467	2.892	Swallow Swift Nightjar	2.34216	2.18976	2.60553	0.000166667	0.0388333
CA-AB-10	Barn Swallow	1996	2.465	1.99	2.452	3.044	Swallow Swift Nightjar	2.24274	2.09759	2.49004	0.000166667	0.0291667
CA-AB-10	Barn Swallow	1997	2.427	2.018	2.414	2.898	Swallow Swift Nightjar	2.14487	2.00609	2.36551	0.000333333	0.026
CA-AB-10	Barn Swallow	1998	1.988	1.571	1.978	2.459	Swallow Swift Nightjar	2.04859	1.91572	2.23468	0.000166667	0.0186667
CA-AB-10	Barn Swallow	1999	2.271	1.758	2.253	2.922	Swallow Swift Nightjar	1.95477	1.82648	2.11001	0.000833333	0.00966667
CA-AB-10	Barn Swallow	2000	1.7	1.294	1.687	2.171	Swallow Swift Nightjar	1.86286	1.72804	2.0035	0.0005	0.00683333
CA-AB-10	Barn Swallow	2001	1.548	1.106	1.529	2.102	Swallow Swift Nightjar	1.77544	1.61332	1.91477	0.00183333	0.00316667
CA-AB-10	Barn Swallow	2002	1.221	0.8589	1.206	1.668	Swallow Swift Nightjar	1.69364	1.51118	1.83527	0.00133333	0.000833333
CA-AB-10	Barn Swallow	2003	1.157	0.7992	1.14	1.603	Swallow Swift Nightjar	1.61787	1.43417	1.76209	0.00166667	0.0005
CA-AB-10	Barn Swallow	2004	1.41	0.9976	1.387	1.947	Swallow Swift Nightjar	1.54777	1.3767	1.69637	0.0035	0.00166667
CA-AB-10	Barn Swallow	2005	1.224	0.8424	1.205	1.699	Swallow Swift Nightjar	1.48186	1.32298	1.63377	0.002	0.001
CA-AB-10	Barn Swallow	2006	1.669	1.208	1.646	2.258	Swallow Swift Nightjar	1.41942	1.26792	1.57506	0.00183333	0.00183333
CA-AB-10	Barn Swallow	2007	1.712	1.205	1.689	2.345	Swallow Swift Nightjar	1.36002	1.2061	1.51937	0.00116667	0.00116667
CA-AB-10	Barn Swallow	2008	1.284	0.9055	1.27	1.731	Swallow Swift Nightjar	1.30323	1.14064	1.46874	0.00166667	0.00366667
CA-AB-10	Barn Swallow	2009	1.01	0.6722	0.9965	1.444	Swallow Swift Nightjar	1.2493	1.07874	1.42632	0.00183333	0.00283333
CA-AB-10	Barn Swallow	2010	1.189	0.7937	1.176	1.683	Swallow Swift Nightjar	1.19931	1.01826	1.39165	0.007	0.00333333
CA-AB-10	Barn Swallow	2011	1.231	0.8522	1.214	1.716	Swallow Swift Nightjar	1.15261	0.953699	1.38627	0.00516667	0.00766667
CA-AB-10	Eastern Kingbird	1970	0.4248	0.2987	0.4187	0.5842	Flycatcher	0.508566	0.458649	0.555177	0	0
CA-AB-10	Eastern Kingbird	1971	0.4572	0.3532	0.4562	0.5727	Flycatcher	0.50571	0.463382	0.547401	0.000166667	0.000166667
CA-AB-10	Eastern Kingbird	1972	0.5256	0.3827	0.5165	0.7232	Flycatcher	0.502362	0.464333	0.540547	0.0111667	0.0085
CA-AB-10	Eastern Kingbird	1973	0.5055	0.4055	0.4994	0.6399	Flycatcher	0.498768	0.464085	0.535064	0.00933333	0.0095
CA-AB-10	Eastern Kingbird	1974	0.5192	0.4039	0.5104	0.677	Flycatcher	0.495087	0.463154	0.529262	0.00433333	0.00683333
CA-AB-10	Eastern Kingbird	1975	0.4591	0.4083	0.4605	0.5008	Flycatcher	0.491431	0.4612	0.523314	0.00583333	0.00416667
CA-AB-10	Eastern Kingbird	1976	0.464	0.3539	0.4631	0.5908	Flycatcher	0.487804	0.459238	0.5179	0.00433333	0.0045
CA-AB-10	Eastern Kingbird	1977	0.5369	0.3555	0.5246	0.7962	Flycatcher	0.484184	0.457204	0.513158	0.004	0.00633333
CA-AB-10	Eastern Kingbird	1978	0.5169	0.3991	0.5128	0.6588	Flycatcher	0.480547	0.454932	0.508361	0.00133333	0.00516667
CA-AB-10	Eastern Kingbird	1979	0.4452	0.327	0.4411	0.5912	Flycatcher	0.476913	0.452384	0.504038	0.002	0.0055
CA-AB-10	Eastern Kingbird	1980	0.5175	0.3873	0.5119	0.6757	Flycatcher	0.473268	0.449848	0.499835	0.000833333	0.00483333
CA-AB-10	Eastern Kingbird	1981	0.4405	0.3162	0.4378	0.5881	Flycatcher	0.469613	0.447023	0.49542	0.00116667	0.00583333
CA-AB-10	Eastern Kingbird	1982	0.4461	0.3299	0.4446	0.5766	Flycatcher	0.465983	0.444393	0.491727	0.00183333	0.0035
CA-AB-10	Eastern Kingbird	1983	0.4397	0.3247	0.437	0.5688	Flycatcher	0.462362	0.441409	0.488317	0.000666667	0.00416667
CA-AB-10	Eastern Kingbird	1984	0.3999	0.3059	0.3981	0.5026	Flycatcher	0.458765	0.438794	0.485288	0.0015	0.00266667
CA-AB-10	Eastern Kingbird	1985	0.4469	0.3261	0.4414	0.5973	Flycatcher	0.455178	0.435529	0.481551	0.00166667	0.00533333
CA-AB-10	Eastern Kingbird	1986	0.4773	0.3785	0.4769	0.5777	Flycatcher	0.451596	0.432452	0.479178	0.0005	0.004
CA-AB-10	Eastern Kingbird	1987	0.4756	0.3908	0.4738	0.5722	Flycatcher	0.447998	0.42931	0.476268	0.000666667	0.0055
CA-AB-10	Eastern Kingbird	1988	0.4943	0.4137	0.4953	0.5789	Flycatcher	0.444364	0.425784	0.47231	0.000166667	0.00733333
CA-AB-10	Eastern Kingbird	1989	0.4697	0.401	0.4737	0.513	Flycatcher	0.440674	0.422188	0.468634	0.001	0.0111667
CA-AB-10	Eastern Kingbird	1990	0.4621	0.3546	0.4603	0.5829	Flycatcher	0.436924	0.418613	0.463896	0.000666667	0.0106667
CA-AB-10	Eastern Kingbird	1991	0.4999	0.3893	0.4991	0.6163	Flycatcher	0.433086	0.414751	0.458187	0.0005	0.00983333
CA-AB-10	Eastern Kingbird	1992	0.5654	0.448	0.5605	0.7053	Flycatcher	0.429121	0.410583	0.452201	0.000333333	0.00933333
CA-AB-10	Eastern Kingbird	1993	0.5002	0.3663	0.4944	0.6684	Flycatcher	0.424796	0.405605	0.446319	0.000666667	0.0085
CA-AB-10	Eastern Kingbird	1994	0.3885	0.3432	0.3899	0.4256	Flycatcher	0.420588	0.400125	0.441374	0.000833333	0.00516667
CA-AB-10	Eastern Kingbird	1995	0.4041	0.3527	0.4036	0.4561	Flycatcher	0.416539	0.394483	0.437612	0.00266667	0.00383333
CA-AB-10	Eastern Kingbird	1996	0.3712	0.3103	0.3713	0.4373	Flycatcher	0.412785	0.390325	0.434481	0.0045	0.00183333
CA-AB-10	Eastern Kingbird	1997	0.38	0.345	0.3803	0.4126	Flycatcher	0.4093	0.386595	0.431459	0.00733333	0.002
CA-AB-10	Eastern Kingbird	1998	0.3851	0.3028	0.3822	0.4828	Flycatcher	0.406059	0.3837	0.428685	0.00566667	0.00133333
CA-AB-10	Eastern Kingbird	1999	0.3831	0.3224	0.3769	0.4668	Flycatcher	0.403045	0.380536	0.426014	0.005	0.001
CA-AB-10	Eastern Kingbird	2000	0.3719	0.3192	0.3747	0.4082	Flycatcher	0.400307	0.377692	0.423631	0.004	0.00133333
CA-AB-10	Eastern Kingbird	2001	0.3977	0.315	0.3958	0.4946	Flycatcher	0.397909	0.375019	0.421751	0.00766667	0.00216667
CA-AB-10	Eastern Kingbird	2002	0.3842	0.3333	0.3825	0.4426	Flycatcher	0.395905	0.372552	0.420205	0.00633333	0.00183333
CA-AB-10	Eastern Kingbird	2003	0.4203	0.3373	0.4183	0.5162	Flycatcher	0.394288	0.370584	0.420411	0.00666667	0.00316667
CA-AB-10	Eastern Kingbird	2004	0.4301	0.3115	0.4263	0.5706	Flycatcher	0.392877	0.367852	0.421585	0.00766667	0.00383333
CA-AB-10	Eastern Kingbird	2005	0.447	0.3263	0.4398	0.6115	Flycatcher	0.391567	0.364774	0.423966	0.00583333	0.00416667
CA-AB-10	Eastern Kingbird	2006	0.3987	0.3008	0.3935	0.5247	Flycatcher	0.390216	0.361254	0.428074	0.0065	0.00683333
CA-AB-10	Eastern Kingbird	2007	0.46	0.3376	0.4515	0.6225	Flycatcher	0.388657	0.357516	0.431981	0.00816667	0.00733333
CA-AB-10	Eastern Kingbird	2008	0.4005	0.3005	0.3964	0.5219	Flycatcher	0.386647	0.353286	0.432185	0.009	0.0131667
CA-AB-10	Eastern Kingbird	2009	0.3507	0.2689	0.3471	0.4513	Flycatcher	0.384333	0.348201	0.433665	0.0106667	0.0113333
CA-AB-10	Eastern Kingbird	2010	0.3899	0.2579	0.3817	0.5667	Flycatcher	0.38161	0.339942	0.438883	0.0141667	0.0145
CA-AB-10	Eastern Kingbird	2011	0.4094	0.2767	0.4017	0.5901	Flycatcher	0.378309	0.325116	0.445971	0.0158333	0.014
CA-AB-10	Least Flycatcher	1970	2.233	1.318	2.199	3.302	Flycatcher	2.80231	2.53293	3.10126	0	0
CA-AB-10	Least Flycatcher	1971	2.618	1.553	2.588	3.647	Flycatcher	2.79249	2.56851	3.04656	0.000166667	0.000166667
CA-AB-10	Least Flycatcher	1972	2.396	1.616	2.366	3.378	Flycatcher	2.78102	2.57614	3.01079	0.011	0.00216667
CA-AB-10	Least Flycatcher	1973	2.479	1.716	2.451	3.388	Flycatcher	2.76953	2.57781	2.98188	0.0106667	0.0015
CA-AB-10	Least Flycatcher	1974	2.305	1.526	2.292	3.206	Flycatcher	2.75846	2.5777	2.95108	0.00933333	0.00216667
CA-AB-10	Least Flycatcher	1975	2.897	2.489	2.892	3.344	Flycatcher	2.74796	2.57829	2.92676	0.007	0.00116667
CA-AB-10	Least Flycatcher	1976	2.675	2.101	2.687	3.179	Flycatcher	2.7378	2.57958	2.90527	0.00516667	0.001
CA-AB-10	Least Flycatcher	1977	2.236	1.691	2.233	2.822	Flycatcher	2.72779	2.5809	2.88468	0.0025	0.000333333
CA-AB-10	Least Flycatcher	1978	2.743	2.324	2.738	3.18	Flycatcher	2.71791	2.58165	2.86269	0.00316667	0.000666667
CA-AB-10	Least Flycatcher	1979	2.805	2.289	2.816	3.267	Flycatcher	2.70816	2.58036	2.84314	0.00216667	0.000666667
CA-AB-10	Least Flycatcher	1980	2.74	2.27	2.758	3.135	Flycatcher	2.69843	2.5795	2.82348	0.000833333	0.000333333
CA-AB-10	Least Flycatcher	1981	2.573	2.061	2.589	3.018	Flycatcher	2.6888	2.57561	2.80575	0.0015	0.000666667
CA-AB-10	Least Flycatcher	1982	2.682	2.17	2.651	3.362	Flycatcher	2.67931	2.57204	2.7896	0.00233333	0.000166667
CA-AB-10	Least Flycatcher	1983	2.36	1.827	2.34	3.008	Flycatcher	2.66985	2.56759	2.77517	0.000833333	0.001
CA-AB-10	Least Flycatcher	1984	2.637	2.159	2.642	3.123	Flycatcher	2.66044	2.56064	2.76277	0.00116667	0.001
CA-AB-10	Least Flycatcher	1985	2.716	2.408	2.723	2.986	Flycatcher	2.65109	2.55233	2.75405	0.00133333	0.000333333
CA-AB-10	Least Flycatcher	1986	2.715	2.451	2.712	2.994	Flycatcher	2.64178	2.54245	2.74748	0.0015	0.00183333
CA-AB-10	Least Flycatcher	1987	2.714	2.324	2.729	3.04	Flycatcher	2.63246	2.53121	2.74313	0.000333333	0.0015
CA-AB-10	Least Flycatcher	1988	2.58	2.125	2.592	3.001	Flycatcher	2.62308	2.51879	2.74045	0.000666667	0.0015
CA-AB-10	Least Flycatcher	1989	2.536	2.23	2.538	2.839	Flycatcher	2.61357	2.50529	2.73783	0.000666667	0.00216667
CA-AB-10	Least Flycatcher	1990	2.747	2.444	2.753	3.004	Flycatcher	2.60385	2.49196	2.73767	0.001	0.00366667
CA-AB-10	Least Flycatcher	1991	2.42	1.947	2.431	2.851	Flycatcher	2.59382	2.47567	2.73158	0.00133333	0.0035
CA-AB-10	Least Flycatcher	1992	2.591	2.277	2.588	2.927	Flycatcher	2.58297	2.45913	2.72808	0.0015	0.00816667
CA-AB-10	Least Flycatcher	1993	2.509	2.013	2.489	3.105	Flycatcher	2.56963	2.43783	2.72512	0.00216667	0.014
CA-AB-10	Least Flycatcher	1994	2.748	2.289	2.737	3.27	Flycatcher	2.55513	2.41453	2.71978	0.0015	0.0273333
CA-AB-10	Least Flycatcher	1995	2.558	2.228	2.548	2.93	Flycatcher	2.53655	2.39123	2.69727	0.001	0.0626667
CA-AB-10	Least Flycatcher	1996	2.531	2.16	2.511	3.005	Flycatcher	2.5113	2.35916	2.67543	0.0015	0.0995
CA-AB-10	Least Flycatcher	1997	2.419	2.172	2.393	2.804	Flycatcher	2.47495	2.31384	2.63753	0.000833333	0.139667
CA-AB-10	Least Flycatcher	1998	2.509	2.175	2.494	2.929	Flycatcher	2.42411	2.25851	2.59464	0.002	0.171833
CA-AB-10	Least Flycatcher	1999	2.498	2.274	2.484	2.798	Flycatcher	2.35468	2.19308	2.53913	0.000833333	0.209
CA-AB-10	Least Flycatcher	2000	2.442	2.039	2.42	2.963	Flycatcher	2.27072	2.12296	2.45791	0.00166667	0.171167
CA-AB-10	Least Flycatcher	2001	2.221	1.991	2.199	2.568	Flycatcher	2.18254	2.05075	2.34553	0.00283333	0.0808333
CA-AB-10	Least Flycatcher	2002	2.066	1.828	2.057	2.352	Flycatcher	2.09804	1.97587	2.23672	0.00516667	0.0191667
CA-AB-10	Least Flycatcher	2003	1.986	1.574	1.981	2.443	Flycatcher	2.01874	1.89763	2.14753	0.00666667	0.00583333
CA-AB-10	Least Flycatcher	2004	1.642	1.228	1.644	2.07	Flycatcher	1.94401	1.81577	2.07013	0.00966667	0.00233333
CA-AB-10	Least Flycatcher	2005	1.614	1.358	1.62	1.85	Flycatcher	1.87403	1.74631	2.00514	0.0155	0.00133333
CA-AB-10	Least Flycatcher	2006	1.853	1.573	1.859	2.099	Flycatcher	1.80764	1.67566	1.95368	0.0155	0.00233333
CA-AB-10	Least Flycatcher	2007	1.998	1.63	1.983	2.454	Flycatcher	1.74288	1.60016	1.90372	0.00616667	0.00183333
CA-AB-10	Least Flycatcher	2008	1.623	1.135	1.608	2.223	Flycatcher	1.67903	1.52258	1.85412	0.00666667	0.0045
CA-AB-10	Least Flycatcher	2009	1.709	1.215	1.692	2.306	Flycatcher	1.6164	1.4424	1.81577	0.008	0.0055
CA-AB-10	Least Flycatcher	2010	1.591	1.151	1.576	2.111	Flycatcher	1.55461	1.36151	1.7857	0.0095	0.0045
CA-AB-10	Least Flycatcher	2011	1.636	1.129	1.601	2.327	Flycatcher	1.49302	1.26732	1.76618	0.0106667	0.0045
CA-AB-10	Olive-sided Flycatcher	1970	1.365	1.025	1.352	1.791	Flycatcher	1.35543	1.10527	1.52014	0	0
CA-AB-10	Olive-sided Flycatcher	1971	1.36	0.8871	1.361	1.809	Flycatcher	1.34431	1.20321	1.47624	0.000166667	0.000166667
CA-AB-10	Olive-sided Flycatcher	1972	1.548	1.254	1.536	1.916	Flycatcher	1.32328	1.22102	1.44181	0.005	0.0511667
CA-AB-10	Olive-sided Flycatcher	1973	1.423	1.162	1.406	1.789	Flycatcher	1.29304	1.19901	1.40593	0.00116667	0.0656667
CA-AB-10	Olive-sided Flycatcher	1974	1.327	0.7919	1.359	1.652	Flycatcher	1.26059	1.17374	1.36561	0.0015	0.0296667
CA-AB-10	Olive-sided Flycatcher	1975	1.339	1.113	1.338	1.576	Flycatcher	1.22793	1.14786	1.32194	0.00133333	0.0156667
CA-AB-10	Olive-sided Flycatcher	1976	1.297	1.08	1.291	1.544	Flycatcher	1.19592	1.12265	1.28018	0.001	0.0055
CA-AB-10	Olive-sided Flycatcher	1977	1.222	0.9985	1.217	1.482	Flycatcher	1.16465	1.09712	1.24036	0.00166667	0.003
CA-AB-10	Olive-sided Flycatcher	1978	1.256	1.038	1.248	1.534	Flycatcher	1.13416	1.07122	1.20418	0.00283333	0.00316667
CA-AB-10	Olive-sided Flycatcher	1979	1.098	0.8625	1.091	1.359	Flycatcher	1.10447	1.0455	1.16824	0.0025	0.00183333
CA-AB-10	Olive-sided Flycatcher	1980	0.9378	0.7449	0.9349	1.14	Flycatcher	1.07566	1.02071	1.13383	0.00416667	0.00116667
CA-AB-10	Olive-sided Flycatcher	1981	0.9536	0.7887	0.9497	1.139	Flycatcher	1.04778	0.996305	1.10164	0.006	0.000833333
CA-AB-10	Olive-sided Flycatcher	1982	1.115	0.8835	1.115	1.333	Flycatcher	1.02076	0.972192	1.07058	0.005	0.000333333
CA-AB-10	Olive-sided Flycatcher	1983	0.9418	0.7685	0.9403	1.122	Flycatcher	0.994491	0.948565	1.04092	0.00383333	0.000333333
CA-AB-10	Olive-sided Flycatcher	1984	0.8558	0.7193	0.8538	1.008	Flycatcher	0.968942	0.925515	1.01248	0.00333333	0.000333333
CA-AB-10	Olive-sided Flycatcher	1985	0.8622	0.6969	0.8627	1.023	Flycatcher	0.944084	0.901971	0.985016	0.00316667	0.0005
CA-AB-10	Olive-sided Flycatcher	1986	0.9805	0.8406	0.9775	1.136	Flycatcher	0.919895	0.879215	0.959443	0.00216667	0.000166667
CA-AB-10	Olive-sided Flycatcher	1987	0.8779	0.7256	0.8746	1.048	Flycatcher	0.89636	0.857636	0.934541	0.00266667	0.000166667
CA-AB-10	Olive-sided Flycatcher	1988	1.007	0.8351	0.9973	1.24	Flycatcher	0.873435	0.835834	0.910238	0.00216667	0.000166667
CA-AB-10	Olive-sided Flycatcher	1989	0.8802	0.7462	0.8759	1.043	Flycatcher	0.851091	0.813985	0.887168	0.003	0.000333333
CA-AB-10	Olive-sided Flycatcher	1990	0.8326	0.7078	0.8296	0.9767	Flycatcher	0.829313	0.791603	0.865012	0.00266667	0.000166667
CA-AB-10	Olive-sided Flycatcher	1991	0.9015	0.6569	0.8834	1.258	Flycatcher	0.808041	0.770543	0.842938	0.00283333	0.000333333
CA-AB-10	Olive-sided Flycatcher	1992	0.7985	0.6965	0.7948	0.9286	Flycatcher	0.787238	0.748934	0.821634	0.00366667	0.000166667
CA-AB-10	Olive-sided Flycatcher	1993	0.6678	0.5794	0.6662	0.7679	Flycatcher	0.76648	0.726656	0.800634	0.00266667	0.000333333
CA-AB-10	Olive-sided Flycatcher	1994	0.7597	0.6564	0.7517	0.9172	Flycatcher	0.746534	0.705106	0.781148	0.00566667	0.000166667
CA-AB-10	Olive-sided Flycatcher	1995	0.6813	0.5947	0.68	0.7781	Flycatcher	0.727328	0.684404	0.76264	0.00383333	0.000166667
CA-AB-10	Olive-sided Flycatcher	1996	0.7141	0.6247	0.7122	0.8143	Flycatcher	0.709041	0.66644	0.744757	0.0065	0.000166667
CA-AB-10	Olive-sided Flycatcher	1997	0.6818	0.5873	0.6814	0.7792	Flycatcher	0.691529	0.648945	0.727383	0.00766667	0.000166667
CA-AB-10	Olive-sided Flycatcher	1998	0.7331	0.642	0.7296	0.8434	Flycatcher	0.674777	0.633051	0.710631	0.008	0.000833333
CA-AB-10	Olive-sided Flycatcher	1999	0.5772	0.5011	0.5762	0.6605	Flycatcher	0.658795	0.617791	0.694195	0.0075	0.000666667
CA-AB-10	Olive-sided Flycatcher	2000	0.6367	0.5451	0.6283	0.7888	Flycatcher	0.643719	0.604045	0.678074	0.0145	0.000333333
CA-AB-10	Olive-sided Flycatcher	2001	0.5596	0.4902	0.5586	0.635	Flycatcher	0.629632	0.592085	0.662722	0.0141667	0.000166667
CA-AB-10	Olive-sided Flycatcher	2002	0.5848	0.4886	0.5854	0.6719	Flycatcher	0.616668	0.581813	0.648562	0.019	0.000333333
CA-AB-10	Olive-sided Flycatcher	2003	0.578	0.503	0.577	0.6585	Flycatcher	0.604916	0.573609	0.636355	0.0221667	0.000333333
CA-AB-10	Olive-sided Flycatcher	2004	0.5938	0.3879	0.6033	0.7747	Flycatcher	0.593869	0.56462	0.627067	0.0118333	0.001
CA-AB-10	Olive-sided Flycatcher	2005	0.6608	0.5705	0.6587	0.7674	Flycatcher	0.583237	0.551065	0.623629	0.00683333	0.002
CA-AB-10	Olive-sided Flycatcher	2006	0.6339	0.5491	0.6313	0.7314	Flycatcher	0.572656	0.537996	0.621202	0.006	0.00466667
CA-AB-10	Olive-sided Flycatcher	2007	0.6439	0.5599	0.6413	0.7399	Flycatcher	0.561727	0.524136	0.61656	0.00366667	0.00716667
CA-AB-10	Olive-sided Flycatcher	2008	0.5199	0.3405	0.5256	0.6841	Flycatcher	0.550142	0.510684	0.605442	0.00316667	0.0106667
CA-AB-10	Olive-sided Flycatcher	2009	0.5602	0.4514	0.554	0.7096	Flycatcher	0.538055	0.497529	0.59351	0.00316667	0.009
CA-AB-10	Olive-sided Flycatcher	2010	0.5359	0.4593	0.5337	0.6286	Flycatcher	0.525113	0.482342	0.584209	0.003	0.0141667
CA-AB-10	Olive-sided Flycatcher	2011	0.4851	0.4143	0.484	0.5627	Flycatcher	0.510977	0.457993	0.577643	0.00683333	0.0175
CA-AB-10	Tree Swallow	1970	4.536	2.513	4.33	7.811	Swallow Swift Nightjar	3.90486	3.25019	4.81063	0	0
CA-AB-10	Tree Swallow	1971	3.753	1.741	3.535	6.994	Swallow Swift Nightjar	3.92085	3.32251	4.69465	0.000166667	0.000166667
CA-AB-10	Tree Swallow	1972	4.293	1.888	4.059	8.204	Swallow Swift Nightjar	3.93792	3.3832	4.63606	0.0135	0.0101667
CA-AB-10	Tree Swallow	1973	4.444	2.116	4.162	8.353	Swallow Swift Nightjar	3.9575	3.44151	4.60241	0.0116667	0.0065
CA-AB-10	Tree Swallow	1974	3.758	1.969	3.636	6.173	Swallow Swift Nightjar	3.97858	3.48729	4.59282	0.00866667	0.00616667
CA-AB-10	Tree Swallow	1975	4.216	2.228	4.061	7.158	Swallow Swift Nightjar	4.00136	3.52619	4.5825	0.00866667	0.0045
CA-AB-10	Tree Swallow	1976	3.954	1.838	3.776	7.392	Swallow Swift Nightjar	4.02565	3.56771	4.5771	0.00783333	0.00316667
CA-AB-10	Tree Swallow	1977	4.49	2.403	4.319	7.679	Swallow Swift Nightjar	4.05111	3.60788	4.58073	0.00566667	0.00333333
CA-AB-10	Tree Swallow	1978	4.154	2.096	3.953	7.474	Swallow Swift Nightjar	4.07729	3.65181	4.57983	0.00433333	0.0025
CA-AB-10	Tree Swallow	1979	4.633	2.734	4.477	7.414	Swallow Swift Nightjar	4.1045	3.69516	4.57412	0.00466667	0.00216667
CA-AB-10	Tree Swallow	1980	4.228	3.006	4.187	5.699	Swallow Swift Nightjar	4.13232	3.73712	4.58179	0.0045	0.002
CA-AB-10	Tree Swallow	1981	3.571	2.145	3.467	5.615	Swallow Swift Nightjar	4.16072	3.77659	4.5925	0.00383333	0.00116667
CA-AB-10	Tree Swallow	1982	5.024	2.79	4.81	8.54	Swallow Swift Nightjar	4.18962	3.81772	4.59762	0.00366667	0.0015
CA-AB-10	Tree Swallow	1983	4.787	2.98	4.655	7.421	Swallow Swift Nightjar	4.21891	3.8611	4.61187	0.0045	0.000833333
CA-AB-10	Tree Swallow	1984	5.122	2.967	4.943	8.301	Swallow Swift Nightjar	4.24841	3.89885	4.62528	0.002	0.00133333
CA-AB-10	Tree Swallow	1985	4.326	2.64	4.244	6.549	Swallow Swift Nightjar	4.2785	3.9397	4.63797	0.00333333	0.00133333
CA-AB-10	Tree Swallow	1986	4.916	3.565	4.83	6.671	Swallow Swift Nightjar	4.3089	3.98004	4.65132	0.0025	0.00166667
CA-AB-10	Tree Swallow	1987	4.462	2.712	4.356	6.867	Swallow Swift Nightjar	4.33966	4.01422	4.66893	0.00333333	0.00183333
CA-AB-10	Tree Swallow	1988	4.522	3.036	4.444	6.503	Swallow Swift Nightjar	4.37094	4.0512	4.69091	0.00383333	0.000666667
CA-AB-10	Tree Swallow	1989	3.181	1.881	3.125	4.753	Swallow Swift Nightjar	4.40283	4.08247	4.71442	0.00483333	0.000666667
CA-AB-10	Tree Swallow	1990	4.217	2.937	4.191	5.674	Swallow Swift Nightjar	4.43555	4.12159	4.74518	0.004	0.000833333
CA-AB-10	Tree Swallow	1991	4.252	3.132	4.213	5.633	Swallow Swift Nightjar	4.46889	4.1579	4.77516	0.0065	0.001
CA-AB-10	Tree Swallow	1992	3.883	2.925	3.852	5.047	Swallow Swift Nightjar	4.50298	4.19492	4.80823	0.00716667	0.000333333
CA-AB-10	Tree Swallow	1993	3.913	2.974	3.9	4.924	Swallow Swift Nightjar	4.53788	4.23318	4.8449	0.00616667	0.001
CA-AB-10	Tree Swallow	1994	4.808	3.955	4.794	5.781	Swallow Swift Nightjar	4.57342	4.26931	4.88678	0.00583333	0.00116667
CA-AB-10	Tree Swallow	1995	4.616	3.689	4.584	5.725	Swallow Swift Nightjar	4.60927	4.29801	4.93043	0.00433333	0.000333333
CA-AB-10	Tree Swallow	1996	4.754	3.874	4.744	5.658	Swallow Swift Nightjar	4.64504	4.32297	4.97798	0.0045	0.000666667
CA-AB-10	Tree Swallow	1997	4.98	4.073	4.96	6.04	Swallow Swift Nightjar	4.68064	4.3449	5.02953	0.00433333	0.00116667
CA-AB-10	Tree Swallow	1998	5.424	4.191	5.376	7.017	Swallow Swift Nightjar	4.71461	4.35834	5.07297	0.005	0.00166667
CA-AB-10	Tree Swallow	1999	5.399	4.141	5.345	6.965	Swallow Swift Nightjar	4.7459	4.36637	5.11883	0.00583333	0.00216667
CA-AB-10	Tree Swallow	2000	4.446	3.105	4.393	6.125	Swallow Swift Nightjar	4.77289	4.35001	5.16097	0.00383333	0.00133333
CA-AB-10	Tree Swallow	2001	4.144	2.967	4.112	5.564	Swallow Swift Nightjar	4.80085	4.30481	5.22379	0.009	0.00283333
CA-AB-10	Tree Swallow	2002	4.654	3.314	4.609	6.316	Swallow Swift Nightjar	4.83467	4.2907	5.2911	0.012	0.00166667
CA-AB-10	Tree Swallow	2003	3.916	2.618	3.849	5.572	Swallow Swift Nightjar	4.87708	4.29514	5.36035	0.0168333	0.00166667
CA-AB-10	Tree Swallow	2004	4.255	2.865	4.193	5.974	Swallow Swift Nightjar	4.93117	4.35723	5.45007	0.0231667	0.00166667
CA-AB-10	Tree Swallow	2005	4.575	3.188	4.481	6.421	Swallow Swift Nightjar	4.9983	4.44229	5.55239	0.0363333	0.00183333
CA-AB-10	Tree Swallow	2006	5.51	3.62	5.401	7.99	Swallow Swift Nightjar	5.08251	4.53848	5.69181	0.0461667	0.0025
CA-AB-10	Tree Swallow	2007	5.966	3.887	5.867	8.758	Swallow Swift Nightjar	5.18264	4.61555	5.90339	0.0405	0.0015
CA-AB-10	Tree Swallow	2008	6.003	4.017	5.89	8.795	Swallow Swift Nightjar	5.29909	4.66562	6.22474	0.0358333	0.00283333
CA-AB-10	Tree Swallow	2009	5.044	3.201	4.931	7.583	Swallow Swift Nightjar	5.43621	4.71016	6.61953	0.0358333	0.004
CA-AB-10	Tree Swallow	2010	6.282	4.033	6.141	9.316	Swallow Swift Nightjar	5.60847	4.73991	7.22221	0.0421667	0.00516667
CA-AB-10	Tree Swallow	2011	7.552	4.934	7.359	11.21	Swallow Swift Nightjar	5.80509	4.73331	8.09243	0.0235	0.009
CA-AB-10	Violet-green Swallow	1970	0.6876	0.39	0.6358	1.291	Swallow Swift Nightjar	0.633649	0.525953	0.772493	0	0
CA-AB-10	Violet-green Swallow	1971	0.7599	0.454	0.7081	1.324	Swallow Swift Nightjar	0.629672	0.531928	0.748836	0.000166667	0.000166667
CA-AB-10	Violet-green Swallow	1972	0.7443	0.4178	0.6961	1.339	Swallow Swift Nightjar	0.625696	0.534332	0.73088	0.0105	0.0128333
CA-AB-10	Violet-green Swallow	1973	0.7525	0.4614	0.702	1.315	Swallow Swift Nightjar	0.621806	0.536037	0.718694	0.0101667	0.015
CA-AB-10	Violet-green Swallow	1974	0.6705	0.4097	0.6242	1.161	Swallow Swift Nightjar	0.618095	0.535988	0.710423	0.00916667	0.00733333
CA-AB-10	Violet-green Swallow	1975	0.5311	0.2909	0.4979	0.947	Swallow Swift Nightjar	0.614549	0.534062	0.70292	0.00783333	0.00916667
CA-AB-10	Violet-green Swallow	1976	0.5595	0.3286	0.5239	0.9895	Swallow Swift Nightjar	0.611202	0.532304	0.695936	0.00966667	0.0055
CA-AB-10	Violet-green Swallow	1977	0.5374	0.2789	0.5055	0.9666	Swallow Swift Nightjar	0.608038	0.530601	0.689055	0.00783333	0.004
CA-AB-10	Violet-green Swallow	1978	0.5772	0.3491	0.5387	1.024	Swallow Swift Nightjar	0.605061	0.529914	0.683217	0.01	0.00466667
CA-AB-10	Violet-green Swallow	1979	0.5882	0.3572	0.5487	1.033	Swallow Swift Nightjar	0.602297	0.528961	0.679	0.0108333	0.0035
CA-AB-10	Violet-green Swallow	1980	0.4876	0.2992	0.4542	0.8551	Swallow Swift Nightjar	0.599653	0.528164	0.674282	0.008	0.00283333
CA-AB-10	Violet-green Swallow	1981	0.5292	0.323	0.4947	0.9262	Swallow Swift Nightjar	0.597144	0.525589	0.669762	0.00833333	0.0015
CA-AB-10	Violet-green Swallow	1982	0.5457	0.3434	0.5098	0.9566	Swallow Swift Nightjar	0.594743	0.52412	0.665791	0.007	0.003
CA-AB-10	Violet-green Swallow	1983	0.5113	0.3134	0.4779	0.8976	Swallow Swift Nightjar	0.592414	0.524118	0.662659	0.00633333	0.00333333
CA-AB-10	Violet-green Swallow	1984	0.5373	0.3062	0.5036	0.9574	Swallow Swift Nightjar	0.59016	0.523752	0.658175	0.00616667	0.00233333
CA-AB-10	Violet-green Swallow	1985	0.4932	0.2949	0.4608	0.8802	Swallow Swift Nightjar	0.58799	0.523699	0.655148	0.00566667	0.00283333
CA-AB-10	Violet-green Swallow	1986	0.5991	0.375	0.5585	1.045	Swallow Swift Nightjar	0.585836	0.523699	0.652066	0.00516667	0.00433333
CA-AB-10	Violet-green Swallow	1987	0.6496	0.4082	0.6059	1.134	Swallow Swift Nightjar	0.583724	0.52349	0.650038	0.00333333	0.00133333
CA-AB-10	Violet-green Swallow	1988	0.5125	0.3208	0.4781	0.8799	Swallow Swift Nightjar	0.581632	0.522445	0.647301	0.00216667	0.0025
CA-AB-10	Violet-green Swallow	1989	0.6963	0.4419	0.6491	1.198	Swallow Swift Nightjar	0.579545	0.521189	0.646054	0.00433333	0.00366667
CA-AB-10	Violet-green Swallow	1990	0.6709	0.4251	0.6249	1.151	Swallow Swift Nightjar	0.577458	0.51963	0.643629	0.00266667	0.00383333
CA-AB-10	Violet-green Swallow	1991	0.6421	0.4075	0.5996	1.106	Swallow Swift Nightjar	0.57536	0.517816	0.643628	0.00333333	0.003
CA-AB-10	Violet-green Swallow	1992	0.5807	0.3698	0.5421	1.011	Swallow Swift Nightjar	0.57324	0.515284	0.642407	0.00233333	0.00366667
CA-AB-10	Violet-green Swallow	1993	0.5791	0.3724	0.5403	0.986	Swallow Swift Nightjar	0.571106	0.513225	0.642605	0.00416667	0.0045
CA-AB-10	Violet-green Swallow	1994	0.6265	0.4039	0.5864	1.071	Swallow Swift Nightjar	0.568923	0.510511	0.643116	0.0035	0.00483333
CA-AB-10	Violet-green Swallow	1995	0.5407	0.3184	0.5071	0.9462	Swallow Swift Nightjar	0.566649	0.507254	0.642483	0.00216667	0.005
CA-AB-10	Violet-green Swallow	1996	0.5843	0.3509	0.5399	1.065	Swallow Swift Nightjar	0.564258	0.50417	0.641446	0.00333333	0.00633333
CA-AB-10	Violet-green Swallow	1997	0.5758	0.3719	0.5377	0.9787	Swallow Swift Nightjar	0.561775	0.499506	0.639573	0.00316667	0.00416667
CA-AB-10	Violet-green Swallow	1998	0.6085	0.3573	0.5515	1.159	Swallow Swift Nightjar	0.559002	0.494871	0.635891	0.0045	0.00616667
CA-AB-10	Violet-green Swallow	1999	0.6231	0.3974	0.5827	1.073	Swallow Swift Nightjar	0.555802	0.489364	0.632588	0.00283333	0.008
CA-AB-10	Violet-green Swallow	2000	0.5415	0.3483	0.5064	0.9289	Swallow Swift Nightjar	0.551995	0.484402	0.627995	0.003	0.00833333
CA-AB-10	Violet-green Swallow	2001	0.4553	0.2905	0.4253	0.7741	Swallow Swift Nightjar	0.548212	0.477621	0.625569	0.006	0.00833333
CA-AB-10	Violet-green Swallow	2002	0.5033	0.319	0.4693	0.8614	Swallow Swift Nightjar	0.544843	0.470933	0.626252	0.00383333	0.00833333
CA-AB-10	Violet-green Swallow	2003	0.5598	0.3563	0.5233	0.9625	Swallow Swift Nightjar	0.542003	0.466201	0.625343	0.00466667	0.0118333
CA-AB-10	Violet-green Swallow	2004	0.5967	0.3785	0.5554	1.026	Swallow Swift Nightjar	0.539664	0.46424	0.626209	0.00516667	0.0136667
CA-AB-10	Violet-green Swallow	2005	0.5688	0.359	0.5308	0.9868	Swallow Swift Nightjar	0.537637	0.460866	0.627481	0.0065	0.0101667
CA-AB-10	Violet-green Swallow	2006	0.5576	0.3582	0.5206	0.9558	Swallow Swift Nightjar	0.53554	0.458155	0.628173	0.0045	0.0166667
CA-AB-10	Violet-green Swallow	2007	0.7341	0.3729	0.6304	1.687	Swallow Swift Nightjar	0.533303	0.452287	0.629078	0.006	0.0163333
CA-AB-10	Violet-green Swallow	2008	0.5041	0.3217	0.4692	0.8598	Swallow Swift Nightjar	0.530811	0.443772	0.634606	0.00683333	0.018
CA-AB-10	Violet-green Swallow	2009	0.5362	0.3414	0.5004	0.9277	Swallow Swift Nightjar	0.528274	0.432127	0.64219	0.00833333	0.0165
CA-AB-10	Violet-green Swallow	2010	0.4958	0.3158	0.4621	0.8499	Swallow Swift Nightjar	0.526065	0.417639	0.654546	0.0116667	0.0163333
CA-AB-10	Violet-green Swallow	2011	0.4563	0.2922	0.4259	0.7912	Swallow Swift Nightjar	0.524387	0.400382	0.675552	0.014	0.0168333
CA-AB-10	Western Wood-Pewee	1970	1.613	1.348	1.606	1.91	Flycatcher	1.64388	1.48518	1.76745	0	0
CA-AB-10	Western Wood-Pewee	1971	1.736	1.453	1.724	2.064	Flycatcher	1.62955	1.52384	1.73592	0.000166667	0.000166667
CA-AB-10	Western Wood-Pewee	1972	1.609	1.358	1.607	1.866	Flycatcher	1.61043	1.51943	1.7082	0.005	0.0308333
CA-AB-10	Western Wood-Pewee	1973	1.785	1.546	1.78	2.06	Flycatcher	1.589	1.50311	1.68143	0.00216667	0.0243333
CA-AB-10	Western Wood-Pewee	1974	1.596	0.8629	1.681	1.996	Flycatcher	1.5667	1.48548	1.65423	0.0015	0.0146667
CA-AB-10	Western Wood-Pewee	1975	1.341	0.9202	1.346	1.726	Flycatcher	1.54436	1.46834	1.62635	0.00183333	0.00966667
CA-AB-10	Western Wood-Pewee	1976	1.433	0.9788	1.429	1.982	Flycatcher	1.52223	1.45097	1.59878	0.002	0.00483333
CA-AB-10	Western Wood-Pewee	1977	1.545	1.352	1.543	1.751	Flycatcher	1.50035	1.43294	1.57057	0.00133333	0.00316667
CA-AB-10	Western Wood-Pewee	1978	1.487	1.29	1.478	1.729	Flycatcher	1.47879	1.41529	1.54471	0.0015	0.0015
CA-AB-10	Western Wood-Pewee	1979	1.524	1.324	1.514	1.803	Flycatcher	1.45753	1.39771	1.52019	0.00116667	0.00116667
CA-AB-10	Western Wood-Pewee	1980	1.368	1.181	1.363	1.589	Flycatcher	1.43656	1.37989	1.49532	0.000666667	0.00166667
CA-AB-10	Western Wood-Pewee	1981	1.348	1.148	1.347	1.553	Flycatcher	1.4159	1.36242	1.47128	0.000666667	0.00133333
CA-AB-10	Western Wood-Pewee	1982	1.364	1.182	1.355	1.615	Flycatcher	1.39555	1.3447	1.44866	0.000666667	0.000666667
CA-AB-10	Western Wood-Pewee	1983	1.27	1.1	1.268	1.444	Flycatcher	1.37551	1.32674	1.42623	0.00133333	0.0005
CA-AB-10	Western Wood-Pewee	1984	1.428	1.178	1.384	1.941	Flycatcher	1.35577	1.3092	1.40388	0.000833333	0.0005
CA-AB-10	Western Wood-Pewee	1985	1.309	1.141	1.304	1.517	Flycatcher	1.3363	1.29129	1.38284	0.0005	0.000833333
CA-AB-10	Western Wood-Pewee	1986	1.363	1.179	1.353	1.616	Flycatcher	1.31711	1.27343	1.36294	0.000166667	0.000666667
CA-AB-10	Western Wood-Pewee	1987	1.369	1.2	1.363	1.583	Flycatcher	1.29817	1.25493	1.34449	0.000166667	0.0015
CA-AB-10	Western Wood-Pewee	1988	1.345	1.16	1.33	1.629	Flycatcher	1.27946	1.23635	1.32637	0.0005	0.00133333
CA-AB-10	Western Wood-Pewee	1989	1.456	1.161	1.411	1.982	Flycatcher	1.26095	1.2173	1.30685	0.000166667	0.00316667
CA-AB-10	Western Wood-Pewee	1990	1.255	1.11	1.248	1.441	Flycatcher	1.24264	1.198	1.28819	0.000166667	0.00133333
CA-AB-10	Western Wood-Pewee	1991	1.291	1.124	1.279	1.556	Flycatcher	1.22446	1.17871	1.27014	0.000166667	0.002
CA-AB-10	Western Wood-Pewee	1992	1.292	1.062	1.248	1.738	Flycatcher	1.20632	1.15925	1.25065	0.000166667	0.0025
CA-AB-10	Western Wood-Pewee	1993	1.176	1.027	1.166	1.392	Flycatcher	1.18763	1.13813	1.23197	0.000166667	0.000666667
CA-AB-10	Western Wood-Pewee	1994	1.14	1.004	1.133	1.321	Flycatcher	1.16955	1.11486	1.215	0.000333333	0.00133333
CA-AB-10	Western Wood-Pewee	1995	1.191	0.8948	1.169	1.612	Flycatcher	1.152	1.09159	1.19927	0.000666667	0.0015
CA-AB-10	Western Wood-Pewee	1996	1.061	0.8386	1.061	1.293	Flycatcher	1.1353	1.07351	1.18351	0.00133333	0.00183333
CA-AB-10	Western Wood-Pewee	1997	1.026	0.7176	1.025	1.353	Flycatcher	1.11924	1.05996	1.16819	0.00116667	0.00133333
CA-AB-10	Western Wood-Pewee	1998	1.129	0.9094	1.113	1.419	Flycatcher	1.10381	1.04795	1.15365	0.000833333	0.00183333
CA-AB-10	Western Wood-Pewee	1999	1.074	0.9696	1.071	1.193	Flycatcher	1.08904	1.03534	1.13907	0.0015	0.0025
CA-AB-10	Western Wood-Pewee	2000	1.101	0.9935	1.099	1.22	Flycatcher	1.07506	1.02268	1.12506	0.00133333	0.00216667
CA-AB-10	Western Wood-Pewee	2001	1.011	0.9075	1.009	1.118	Flycatcher	1.06199	1.0117	1.11142	0.002	0.003
CA-AB-10	Western Wood-Pewee	2002	1.031	0.9143	1.031	1.144	Flycatcher	1.05	1.00024	1.09948	0.00383333	0.00283333
CA-AB-10	Western Wood-Pewee	2003	0.8589	0.6374	0.8593	1.074	Flycatcher	1.03906	0.988203	1.09094	0.00283333	0.00333333
CA-AB-10	Western Wood-Pewee	2004	1.06	0.927	1.06	1.187	Flycatcher	1.02863	0.97505	1.0855	0.00266667	0.004
CA-AB-10	Western Wood-Pewee	2005	1.049	0.8731	1.056	1.179	Flycatcher	1.01846	0.960439	1.08756	0.00233333	0.005
CA-AB-10	Western Wood-Pewee	2006	1.072	0.8469	1.081	1.264	Flycatcher	1.00816	0.944439	1.09181	0.0025	0.007
CA-AB-10	Western Wood-Pewee	2007	1.028	0.7308	1.023	1.382	Flycatcher	0.997142	0.928514	1.09663	0.00466667	0.0113333
CA-AB-10	Western Wood-Pewee	2008	0.8685	0.5893	0.8624	1.178	Flycatcher	0.985111	0.912683	1.09018	0.00833333	0.00966667
CA-AB-10	Western Wood-Pewee	2009	1.029	0.7755	1.03	1.308	Flycatcher	0.972145	0.891485	1.08549	0.00833333	0.012
CA-AB-10	Western Wood-Pewee	2010	0.9084	0.6212	0.9029	1.231	Flycatcher	0.95772	0.862975	1.08313	0.0116667	0.017
CA-AB-10	Western Wood-Pewee	2011	0.8895	0.6005	0.873	1.264	Flycatcher	0.941225	0.805355	1.09172	0.0156667	0.021
CA-AB-10	Willow Flycatcher	1970	1.614	0.4501	1.476	3.721	Flycatcher	1.3663	1.08671	1.62404	0	0
CA-AB-10	Willow Flycatcher	1971	1.482	0.6	1.38	2.947	Flycatcher	1.35917	1.14053	1.58839	0.000166667	0.000166667
CA-AB-10	Willow Flycatcher	1972	1.586	0.6111	1.448	3.414	Flycatcher	1.34828	1.16953	1.5602	0.00433333	0.0193333
CA-AB-10	Willow Flycatcher	1973	1.202	0.6178	1.186	1.896	Flycatcher	1.33324	1.17294	1.53085	0.00216667	0.0291667
CA-AB-10	Willow Flycatcher	1974	1.797	1.166	1.757	2.655	Flycatcher	1.3154	1.16826	1.50279	0.0015	0.0275
CA-AB-10	Willow Flycatcher	1975	1.901	0.7072	1.686	4.406	Flycatcher	1.29559	1.16011	1.47215	0.00116667	0.0263333
CA-AB-10	Willow Flycatcher	1976	1.599	1.011	1.563	2.4	Flycatcher	1.2745	1.14914	1.43552	0.0015	0.023
CA-AB-10	Willow Flycatcher	1977	1.382	0.8396	1.353	2.085	Flycatcher	1.25293	1.13657	1.39855	0.00166667	0.0145
CA-AB-10	Willow Flycatcher	1978	1.192	0.7604	1.178	1.723	Flycatcher	1.23133	1.1256	1.36292	0.0005	0.00933333
CA-AB-10	Willow Flycatcher	1979	1.261	1.038	1.246	1.557	Flycatcher	1.20992	1.11324	1.32859	0.000666667	0.00566667
CA-AB-10	Willow Flycatcher	1980	1.419	1.144	1.398	1.808	Flycatcher	1.18877	1.10031	1.29514	0.000833333	0.00466667
CA-AB-10	Willow Flycatcher	1981	1.172	0.9324	1.155	1.513	Flycatcher	1.1679	1.08802	1.26253	0.0005	0.0035
CA-AB-10	Willow Flycatcher	1982	0.9511	0.6019	0.9581	1.27	Flycatcher	1.14737	1.07448	1.23136	0.00133333	0.003
CA-AB-10	Willow Flycatcher	1983	1.09	0.9413	1.089	1.242	Flycatcher	1.12719	1.06028	1.20168	0.000666667	0.002
CA-AB-10	Willow Flycatcher	1984	1.1	0.9441	1.086	1.345	Flycatcher	1.10737	1.04547	1.17506	0.00116667	0.0015
CA-AB-10	Willow Flycatcher	1985	1.115	0.9624	1.108	1.31	Flycatcher	1.08788	1.03098	1.15075	0.001	0.00183333
CA-AB-10	Willow Flycatcher	1986	1.106	0.9262	1.103	1.31	Flycatcher	1.06872	1.01599	1.1274	0.00316667	0.0025
CA-AB-10	Willow Flycatcher	1987	1.147	0.9915	1.137	1.363	Flycatcher	1.04985	0.998846	1.10663	0.00133333	0.00283333
CA-AB-10	Willow Flycatcher	1988	1.142	0.8153	1.104	1.68	Flycatcher	1.03122	0.980417	1.08754	0.00133333	0.003
CA-AB-10	Willow Flycatcher	1989	1.075	0.9442	1.073	1.221	Flycatcher	1.01274	0.96109	1.07015	0.00116667	0.005
CA-AB-10	Willow Flycatcher	1990	1.013	0.8708	1.013	1.161	Flycatcher	0.994389	0.939549	1.05081	0.00216667	0.00666667
CA-AB-10	Willow Flycatcher	1991	1.018	0.89	1.013	1.187	Flycatcher	0.976068	0.918207	1.03335	0.003	0.00683333
CA-AB-10	Willow Flycatcher	1992	1.011	0.8744	1.013	1.139	Flycatcher	0.957491	0.894059	1.01506	0.00416667	0.009
CA-AB-10	Willow Flycatcher	1993	0.8386	0.7059	0.8412	0.95	Flycatcher	0.938083	0.867809	0.996876	0.00716667	0.0103333
CA-AB-10	Willow Flycatcher	1994	0.8474	0.7018	0.8479	0.9868	Flycatcher	0.919878	0.841063	0.982679	0.0188333	0.00316667
CA-AB-10	Willow Flycatcher	1995	0.7631	0.611	0.7624	0.923	Flycatcher	0.90359	0.818331	0.969288	0.0393333	0.000833333
CA-AB-10	Willow Flycatcher	1996	0.7442	0.576	0.7394	0.9421	Flycatcher	0.88954	0.805344	0.956694	0.053	0.000833333
CA-AB-10	Willow Flycatcher	1997	0.8489	0.6849	0.8438	1.044	Flycatcher	0.877839	0.798046	0.945113	0.0753333	0.000833333
CA-AB-10	Willow Flycatcher	1998	0.7475	0.5572	0.7505	0.9325	Flycatcher	0.868228	0.794624	0.933454	0.0711667	0.000666667
CA-AB-10	Willow Flycatcher	1999	0.8144	0.6666	0.8155	0.954	Flycatcher	0.861028	0.792481	0.92198	0.0818333	0.001
CA-AB-10	Willow Flycatcher	2000	0.765	0.6229	0.7638	0.9154	Flycatcher	0.855929	0.794697	0.912394	0.0643333	0.00116667
CA-AB-10	Willow Flycatcher	2001	0.8708	0.7379	0.8719	0.9923	Flycatcher	0.852552	0.797805	0.904129	0.0405	0.001
CA-AB-10	Willow Flycatcher	2002	0.814	0.6714	0.8131	0.9662	Flycatcher	0.850419	0.799166	0.898902	0.0223333	0.00166667
CA-AB-10	Willow Flycatcher	2003	0.9509	0.8325	0.9496	1.076	Flycatcher	0.849233	0.802289	0.898183	0.0118333	0.00366667
CA-AB-10	Willow Flycatcher	2004	0.8601	0.7325	0.8619	0.9759	Flycatcher	0.848316	0.800126	0.900521	0.006	0.00483333
CA-AB-10	Willow Flycatcher	2005	0.9031	0.779	0.9036	1.028	Flycatcher	0.847372	0.794386	0.907215	0.00283333	0.00666667
CA-AB-10	Willow Flycatcher	2006	0.9052	0.7966	0.904	1.017	Flycatcher	0.846186	0.785067	0.915046	0.003	0.00516667
CA-AB-10	Willow Flycatcher	2007	0.8641	0.7667	0.8636	0.9653	Flycatcher	0.844072	0.77508	0.920435	0.00166667	0.00966667
CA-AB-10	Willow Flycatcher	2008	0.778	0.5103	0.7792	1.064	Flycatcher	0.840796	0.764079	0.927627	0.00233333	0.00833333
CA-AB-10	Willow Flycatcher	2009	0.9074	0.7811	0.9025	1.071	Flycatcher	0.83585	0.750824	0.933599	0.004	0.0161667
CA-AB-10	Willow Flycatcher	2010	0.7614	0.5674	0.7572	1.002	Flycatcher	0.826963	0.725216	0.94252	0.00316667	0.0318333
CA-AB-10	Willow Flycatcher	2011	0.6536	0.4335	0.6509	0.893	Flycatcher	0.815097	0.665188	0.954828	0.007	0.0203333
CA-AB-11	Alder Flycatcher	1970	1.857	1.328	1.802	2.709	Flycatcher	1.83848	1.56046	2.2716	0	0
CA-AB-11	Alder Flycatcher	1971	1.813	0.9437	1.754	3.04	Flycatcher	1.82752	1.59328	2.12697	0.000166667	0.000166667
CA-AB-11	Alder Flycatcher	1972	1.746	1.147	1.69	2.677	Flycatcher	1.8172	1.58454	2.07049	0.0178333	0.00183333
CA-AB-11	Alder Flycatcher	1973	1.506	1.026	1.476	2.154	Flycatcher	1.81249	1.5397	2.05879	0.0406667	0.00116667
CA-AB-11	Alder Flycatcher	1974	1.153	0.5304	1.118	1.993	Flycatcher	1.81808	1.51178	2.05905	0.0666667	0.00133333
CA-AB-11	Alder Flycatcher	1975	1.726	1.133	1.684	2.559	Flycatcher	1.83237	1.51874	2.0665	0.057	0.000666667
CA-AB-11	Alder Flycatcher	1976	1.703	1.282	1.664	2.36	Flycatcher	1.85176	1.55425	2.07618	0.0385	0.000166667
CA-AB-11	Alder Flycatcher	1977	1.625	1.226	1.585	2.253	Flycatcher	1.87398	1.59105	2.08583	0.026	0.000666667
CA-AB-11	Alder Flycatcher	1978	1.771	1.325	1.723	2.517	Flycatcher	1.89863	1.63738	2.09826	0.0213333	0.000833333
CA-AB-11	Alder Flycatcher	1979	1.705	1.28	1.662	2.375	Flycatcher	1.9248	1.68842	2.11156	0.0136667	0.000833333
CA-AB-11	Alder Flycatcher	1980	1.874	1.406	1.827	2.641	Flycatcher	1.95216	1.73671	2.13022	0.00966667	0.000166667
CA-AB-11	Alder Flycatcher	1981	1.585	1.104	1.556	2.227	Flycatcher	1.98057	1.78441	2.15243	0.00716667	0.000833333
CA-AB-11	Alder Flycatcher	1982	2.058	1.537	2.002	2.904	Flycatcher	2.00974	1.83051	2.18824	0.00483333	0.000833333
CA-AB-11	Alder Flycatcher	1983	2.54	1.918	2.486	3.522	Flycatcher	2.03899	1.87102	2.2305	0.00216667	0.00383333
CA-AB-11	Alder Flycatcher	1984	2.28	1.729	2.225	3.155	Flycatcher	2.06784	1.90502	2.28201	0.00183333	0.00683333
CA-AB-11	Alder Flycatcher	1985	2.208	1.676	2.154	3.04	Flycatcher	2.096	1.93343	2.33106	0.00166667	0.0095
CA-AB-11	Alder Flycatcher	1986	2.356	1.796	2.303	3.244	Flycatcher	2.12303	1.9554	2.37177	0.002	0.0141667
CA-AB-11	Alder Flycatcher	1987	2.142	1.623	2.09	2.961	Flycatcher	2.14884	1.9717	2.41578	0.00116667	0.0128333
CA-AB-11	Alder Flycatcher	1988	2.127	1.521	2.084	2.974	Flycatcher	2.17311	1.98813	2.44859	0.00116667	0.0163333
CA-AB-11	Alder Flycatcher	1989	1.956	1.48	1.917	2.693	Flycatcher	2.19591	1.99948	2.46994	0.00166667	0.0151667
CA-AB-11	Alder Flycatcher	1990	2.247	1.722	2.194	3.104	Flycatcher	2.21694	2.0113	2.50602	0.0005	0.018
CA-AB-11	Alder Flycatcher	1991	2.264	1.738	2.212	3.118	Flycatcher	2.23508	2.01897	2.53276	0.00216667	0.0303333
CA-AB-11	Alder Flycatcher	1992	2.703	1.992	2.627	3.861	Flycatcher	2.24947	2.02302	2.54952	0.001	0.0371667
CA-AB-11	Alder Flycatcher	1993	2.461	1.888	2.401	3.424	Flycatcher	2.25727	2.02626	2.56049	0.0005	0.0551667
CA-AB-11	Alder Flycatcher	1994	2.246	1.726	2.195	3.062	Flycatcher	2.2574	2.02383	2.54543	0.000333333	0.0666667
CA-AB-11	Alder Flycatcher	1995	2.227	1.717	2.176	3.068	Flycatcher	2.25211	2.01959	2.54568	0.00133333	0.0636667
CA-AB-11	Alder Flycatcher	1996	2.191	1.598	2.143	3.045	Flycatcher	2.24131	2.01051	2.53425	0.00133333	0.0653333
CA-AB-11	Alder Flycatcher	1997	1.956	1.384	1.916	2.791	Flycatcher	2.22504	1.99131	2.53121	0.002	0.063
CA-AB-11	Alder Flycatcher	1998	2.605	2.005	2.546	3.579	Flycatcher	2.20215	1.96972	2.51054	0.00116667	0.0756667
CA-AB-11	Alder Flycatcher	1999	2.084	1.597	2.032	2.881	Flycatcher	2.17147	1.9437	2.47603	0.000833333	0.0836667
CA-AB-11	Alder Flycatcher	2000	2.041	1.578	1.994	2.781	Flycatcher	2.1339	1.91514	2.44503	0.000666667	0.0718333
CA-AB-11	Alder Flycatcher	2001	2.24	1.725	2.192	3.064	Flycatcher	2.09182	1.87497	2.41215	0.00166667	0.053
CA-AB-11	Alder Flycatcher	2002	2.19	1.565	2.143	3.098	Flycatcher	2.04437	1.83418	2.36831	0.000666667	0.0583333
CA-AB-11	Alder Flycatcher	2003	2.097	1.527	2.048	2.954	Flycatcher	1.99265	1.78585	2.30486	0.00166667	0.0475
CA-AB-11	Alder Flycatcher	2004	1.947	1.39	1.902	2.763	Flycatcher	1.93821	1.73532	2.23024	0.0015	0.0353333
CA-AB-11	Alder Flycatcher	2005	1.725	1.217	1.687	2.461	Flycatcher	1.88243	1.67883	2.15026	0.00166667	0.0255
CA-AB-11	Alder Flycatcher	2006	1.689	1.158	1.648	2.458	Flycatcher	1.82685	1.61865	2.08829	0.00316667	0.0153333
CA-AB-11	Alder Flycatcher	2007	1.565	1.045	1.528	2.313	Flycatcher	1.77172	1.54944	2.04795	0.00216667	0.0113333
CA-AB-11	Alder Flycatcher	2008	1.584	1.049	1.549	2.32	Flycatcher	1.71727	1.47904	2.01596	0.003	0.0101667
CA-AB-11	Alder Flycatcher	2009	1.991	1.399	1.94	2.876	Flycatcher	1.66347	1.39749	1.98774	0.004	0.00966667
CA-AB-11	Alder Flycatcher	2010	1.568	1.072	1.532	2.25	Flycatcher	1.60706	1.31179	1.95664	0.0045	0.0108333
CA-AB-11	Alder Flycatcher	2011	1.361	0.9074	1.331	1.981	Flycatcher	1.54575	1.208	1.93537	0.0035	0.00983333
CA-AB-11	Barn Swallow	1970	8.693	4.978	8.411	13.92	Swallow Swift Nightjar	9.97938	8.56303	11.5797	0	0
CA-AB-11	Barn Swallow	1971	8.349	5.579	8.163	11.92	Swallow Swift Nightjar	10.0548	8.82956	11.4601	0.000166667	0.000166667
CA-AB-11	Barn Swallow	1972	8.796	6.545	8.709	11.52	Swallow Swift Nightjar	10.1363	9.04949	11.3665	0.000166667	0.000333333
CA-AB-11	Barn Swallow	1973	10.97	8.411	10.86	14.22	Swallow Swift Nightjar	10.2224	9.26171	11.33	0.000166667	0.000833333
CA-AB-11	Barn Swallow	1974	9.141	7.099	9.073	11.58	Swallow Swift Nightjar	10.3075	9.44629	11.2994	0.000166667	0.002
CA-AB-11	Barn Swallow	1975	11.75	9.329	11.69	14.67	Swallow Swift Nightjar	10.3922	9.606	11.2916	0.000166667	0.00216667
CA-AB-11	Barn Swallow	1976	11.12	8.521	11.03	14.1	Swallow Swift Nightjar	10.4756	9.7467	11.2949	0.000166667	0.00283333
CA-AB-11	Barn Swallow	1977	10.39	7.954	10.28	13.42	Swallow Swift Nightjar	10.5572	9.8678	11.3583	0.000166667	0.00333333
CA-AB-11	Barn Swallow	1978	10.71	8.706	10.65	13.02	Swallow Swift Nightjar	10.6367	9.98393	11.4302	0.000166667	0.00316667
CA-AB-11	Barn Swallow	1979	10.73	8.905	10.67	12.85	Swallow Swift Nightjar	10.7149	10.0723	11.5346	0.000166667	0.00216667
CA-AB-11	Barn Swallow	1980	11.13	9.131	11.07	13.36	Swallow Swift Nightjar	10.7909	10.1403	11.6646	0.000166667	0.0015
CA-AB-11	Barn Swallow	1981	11.79	9.892	11.73	14	Swallow Swift Nightjar	10.8624	10.1891	11.79	0.000166667	0.00183333
CA-AB-11	Barn Swallow	1982	11.94	9.783	11.85	14.51	Swallow Swift Nightjar	10.9167	10.2002	11.8657	0.000166667	0.006
CA-AB-11	Barn Swallow	1983	11.06	9.062	10.99	13.44	Swallow Swift Nightjar	10.9388	10.1946	11.8243	0.000166667	0.0065
CA-AB-11	Barn Swallow	1984	11.21	9.774	11.15	12.97	Swallow Swift Nightjar	10.9224	10.1588	11.723	0.000166667	0.0055
CA-AB-11	Barn Swallow	1985	10.3	8.76	10.28	11.94	Swallow Swift Nightjar	10.8571	10.0987	11.6156	0.000166667	0.00766667
CA-AB-11	Barn Swallow	1986	10.94	9.263	10.91	12.8	Swallow Swift Nightjar	10.7437	10.0268	11.4794	0.000166667	0.00416667
CA-AB-11	Barn Swallow	1987	10.31	9.529	10.26	11.29	Swallow Swift Nightjar	10.5636	9.9127	11.2633	0.000166667	0.00583333
CA-AB-11	Barn Swallow	1988	10.96	9.193	10.9	13.08	Swallow Swift Nightjar	10.3525	9.78946	11.0106	0.000166667	0.00516667
CA-AB-11	Barn Swallow	1989	9.592	8.486	9.547	10.92	Swallow Swift Nightjar	10.1296	9.61724	10.7301	0.000166667	0.00483333
CA-AB-11	Barn Swallow	1990	9.439	8.535	9.344	10.79	Swallow Swift Nightjar	9.90759	9.41471	10.5303	0.000166667	0.00533333
CA-AB-11	Barn Swallow	1991	9.68	8.551	9.597	11.24	Swallow Swift Nightjar	9.68737	9.17819	10.3557	0.000166667	0.00616667
CA-AB-11	Barn Swallow	1992	10.11	8.611	10.08	11.86	Swallow Swift Nightjar	9.46696	8.92292	10.1944	0.000166667	0.0103333
CA-AB-11	Barn Swallow	1993	8.807	7.802	8.784	9.947	Swallow Swift Nightjar	9.24235	8.63583	10.003	0.000166667	0.0175
CA-AB-11	Barn Swallow	1994	9.332	8.226	9.295	10.65	Swallow Swift Nightjar	9.01371	8.33653	9.77574	0.000166667	0.0181667
CA-AB-11	Barn Swallow	1995	8.438	7.476	8.42	9.507	Swallow Swift Nightjar	8.77083	8.00727	9.52562	0.000166667	0.0381667
CA-AB-11	Barn Swallow	1996	8.342	7.165	8.319	9.655	Swallow Swift Nightjar	8.50568	7.67793	9.28798	0.000166667	0.0526667
CA-AB-11	Barn Swallow	1997	8.763	7.626	8.746	10	Swallow Swift Nightjar	8.17979	7.33861	9.01354	0.000166667	0.119333
CA-AB-11	Barn Swallow	1998	7.224	6.194	7.215	8.337	Swallow Swift Nightjar	7.67896	6.91401	8.5152	0.000166667	0.2835
CA-AB-11	Barn Swallow	1999	7.833	6.625	7.799	9.208	Swallow Swift Nightjar	7.06183	6.38817	8.10805	0.000166667	0.203833
CA-AB-11	Barn Swallow	2000	6.293	5.318	6.276	7.341	Swallow Swift Nightjar	6.3258	5.73192	6.97582	0.000833333	0.183833
CA-AB-11	Barn Swallow	2001	5.002	4.103	4.971	6.03	Swallow Swift Nightjar	5.66199	4.87075	6.47113	0.00483333	0.00983333
CA-AB-11	Barn Swallow	2002	5.157	4.243	5.13	6.236	Swallow Swift Nightjar	5.17756	4.48235	6.20186	0.1255	0.000166667
CA-AB-11	Barn Swallow	2003	3.94	3.162	3.921	4.811	Swallow Swift Nightjar	4.9258	4.27399	5.96827	0.282167	0.000166667
CA-AB-11	Barn Swallow	2004	4.901	3.995	4.875	5.935	Swallow Swift Nightjar	4.93197	4.38304	5.76183	0.4165	0.000166667
CA-AB-11	Barn Swallow	2005	4.752	3.943	4.728	5.655	Swallow Swift Nightjar	4.97795	4.52288	5.57422	0.0753333	0.000166667
CA-AB-11	Barn Swallow	2006	5.667	4.743	5.635	6.712	Swallow Swift Nightjar	5.03189	4.6513	5.47422	0.013	0.000166667
CA-AB-11	Barn Swallow	2007	5.141	4.229	5.123	6.146	Swallow Swift Nightjar	5.08785	4.74289	5.4682	0.00266667	0.000333333
CA-AB-11	Barn Swallow	2008	5.007	4.174	4.996	5.908	Swallow Swift Nightjar	5.14488	4.76668	5.55529	0.00233333	0.000166667
CA-AB-11	Barn Swallow	2009	5.944	5.004	5.918	7.042	Swallow Swift Nightjar	5.20235	4.72539	5.69991	0.0005	0.000166667
CA-AB-11	Barn Swallow	2010	4.991	4.102	4.968	6.007	Swallow Swift Nightjar	5.25801	4.63039	5.88174	0.000333333	0.000166667
CA-AB-11	Barn Swallow	2011	4.873	4.011	4.843	5.881	Swallow Swift Nightjar	5.31099	4.51112	6.08341	0.000666667	0.000166667
CA-AB-11	Common Nighthawk	1970	0.1748	0.1324	0.175	0.2147	Swallow Swift Nightjar	0.160923	0.142375	0.184374	0	0
CA-AB-11	Common Nighthawk	1971	0.1813	0.1205	0.1778	0.2646	Swallow Swift Nightjar	0.161451	0.145018	0.180597	0.000166667	0.000166667
CA-AB-11	Common Nighthawk	1972	0.1527	0.1217	0.1519	0.1862	Swallow Swift Nightjar	0.162131	0.147137	0.179041	0.0123333	0.00666667
CA-AB-11	Common Nighthawk	1973	0.1502	0.1105	0.1483	0.2027	Swallow Swift Nightjar	0.16302	0.149007	0.178498	0.0146667	0.00466667
CA-AB-11	Common Nighthawk	1974	0.1925	0.1313	0.1857	0.294	Swallow Swift Nightjar	0.163985	0.15116	0.17818	0.0113333	0.0035
CA-AB-11	Common Nighthawk	1975	0.1493	0.1127	0.1489	0.1885	Swallow Swift Nightjar	0.165	0.153004	0.177853	0.0075	0.00266667
CA-AB-11	Common Nighthawk	1976	0.1136	0.04933	0.1119	0.1924	Swallow Swift Nightjar	0.166062	0.15499	0.178103	0.0065	0.00133333
CA-AB-11	Common Nighthawk	1977	0.1708	0.1436	0.1709	0.1976	Swallow Swift Nightjar	0.167145	0.156811	0.178372	0.00466667	0.00133333
CA-AB-11	Common Nighthawk	1978	0.1634	0.1394	0.1628	0.1903	Swallow Swift Nightjar	0.168223	0.158199	0.179245	0.0025	0.00133333
CA-AB-11	Common Nighthawk	1979	0.1494	0.1158	0.1497	0.1801	Swallow Swift Nightjar	0.169307	0.159581	0.180886	0.0035	0.000833333
CA-AB-11	Common Nighthawk	1980	0.1527	0.1304	0.1524	0.1757	Swallow Swift Nightjar	0.170378	0.160609	0.18265	0.00333333	0.00183333
CA-AB-11	Common Nighthawk	1981	0.1738	0.1494	0.1734	0.2003	Swallow Swift Nightjar	0.171407	0.161507	0.184263	0.00383333	0.00216667
CA-AB-11	Common Nighthawk	1982	0.1729	0.145	0.1728	0.1999	Swallow Swift Nightjar	0.172202	0.162256	0.184909	0.0015	0.00366667
CA-AB-11	Common Nighthawk	1983	0.1632	0.1403	0.1624	0.1905	Swallow Swift Nightjar	0.172539	0.16255	0.184761	0.000833333	0.00266667
CA-AB-11	Common Nighthawk	1984	0.17	0.142	0.1698	0.1993	Swallow Swift Nightjar	0.172296	0.162297	0.184006	0.000833333	0.00416667
CA-AB-11	Common Nighthawk	1985	0.1438	0.1069	0.1445	0.1777	Swallow Swift Nightjar	0.171295	0.161055	0.182722	0.000666667	0.0108333
CA-AB-11	Common Nighthawk	1986	0.1943	0.1681	0.1938	0.2241	Swallow Swift Nightjar	0.169485	0.158622	0.181792	0.0005	0.0168333
CA-AB-11	Common Nighthawk	1987	0.1718	0.1486	0.1712	0.1985	Swallow Swift Nightjar	0.166512	0.155724	0.178811	0.00116667	0.0323333
CA-AB-11	Common Nighthawk	1988	0.2638	0.1641	0.2512	0.4279	Swallow Swift Nightjar	0.162908	0.152777	0.175415	0.000666667	0.0348333
CA-AB-11	Common Nighthawk	1989	0.1496	0.1252	0.1498	0.1712	Swallow Swift Nightjar	0.159011	0.14964	0.171302	0.000833333	0.0288333
CA-AB-11	Common Nighthawk	1990	0.1631	0.1387	0.1602	0.2103	Swallow Swift Nightjar	0.155085	0.146564	0.166215	0.000666667	0.0198333
CA-AB-11	Common Nighthawk	1991	0.1614	0.1418	0.1611	0.1835	Swallow Swift Nightjar	0.151178	0.143418	0.16146	0.000666667	0.0155
CA-AB-11	Common Nighthawk	1992	0.1595	0.1392	0.1595	0.1806	Swallow Swift Nightjar	0.147304	0.140185	0.156384	0.0005	0.0118333
CA-AB-11	Common Nighthawk	1993	0.1414	0.1213	0.1409	0.1641	Swallow Swift Nightjar	0.143485	0.136942	0.151292	0.0015	0.00833333
CA-AB-11	Common Nighthawk	1994	0.1442	0.1241	0.1441	0.1639	Swallow Swift Nightjar	0.139739	0.133522	0.146741	0.00133333	0.00533333
CA-AB-11	Common Nighthawk	1995	0.1162	0.09953	0.1163	0.133	Swallow Swift Nightjar	0.136087	0.129848	0.14249	0.00233333	0.003
CA-AB-11	Common Nighthawk	1996	0.1331	0.1092	0.1327	0.1595	Swallow Swift Nightjar	0.132571	0.12621	0.138708	0.0055	0.000666667
CA-AB-11	Common Nighthawk	1997	0.125	0.1088	0.1248	0.1425	Swallow Swift Nightjar	0.129164	0.122506	0.135337	0.00466667	0.00116667
CA-AB-11	Common Nighthawk	1998	0.1111	0.09587	0.1099	0.1354	Swallow Swift Nightjar	0.125861	0.118897	0.13222	0.00466667	0.000833333
CA-AB-11	Common Nighthawk	1999	0.1188	0.105	0.1186	0.1342	Swallow Swift Nightjar	0.12267	0.115556	0.129265	0.00916667	0.000666667
CA-AB-11	Common Nighthawk	2000	0.1086	0.09253	0.1088	0.1226	Swallow Swift Nightjar	0.119574	0.11223	0.126439	0.00816667	0.000166667
CA-AB-11	Common Nighthawk	2001	0.1068	0.09278	0.1061	0.1264	Swallow Swift Nightjar	0.116593	0.109078	0.123874	0.0108333	0.000333333
CA-AB-11	Common Nighthawk	2002	0.1136	0.1004	0.113	0.1307	Swallow Swift Nightjar	0.113738	0.105833	0.12147	0.0116667	0.000833333
CA-AB-11	Common Nighthawk	2003	0.1161	0.08509	0.1149	0.1541	Swallow Swift Nightjar	0.111016	0.102839	0.119112	0.008	0.00166667
CA-AB-11	Common Nighthawk	2004	0.1076	0.08168	0.1081	0.1295	Swallow Swift Nightjar	0.108489	0.100259	0.117022	0.00783333	0.00166667
CA-AB-11	Common Nighthawk	2005	0.09782	0.07218	0.09708	0.1279	Swallow Swift Nightjar	0.106132	0.0975108	0.115627	0.011	0.001
CA-AB-11	Common Nighthawk	2006	0.1252	0.09335	0.1221	0.1748	Swallow Swift Nightjar	0.103917	0.0947802	0.114739	0.0123333	0.0015
CA-AB-11	Common Nighthawk	2007	0.123	0.08158	0.1181	0.1915	Swallow Swift Nightjar	0.101796	0.0919331	0.114936	0.0116667	0.0035
CA-AB-11	Common Nighthawk	2008	0.1073	0.06809	0.1044	0.1623	Swallow Swift Nightjar	0.0997584	0.0891706	0.116311	0.0125	0.00516667
CA-AB-11	Common Nighthawk	2009	0.09684	0.06451	0.09409	0.1428	Swallow Swift Nightjar	0.0978385	0.0863979	0.118413	0.0165	0.00733333
CA-AB-11	Common Nighthawk	2010	0.1129	0.07814	0.1072	0.1798	Swallow Swift Nightjar	0.096032	0.0831512	0.122067	0.0193333	0.00883333
CA-AB-11	Common Nighthawk	2011	0.1094	0.07385	0.09893	0.1979	Swallow Swift Nightjar	0.0942103	0.0788101	0.127599	0.0175	0.0161667
CA-AB-11	Eastern Kingbird	1970	3.863	2.928	3.815	5.098	Flycatcher	4.29264	3.81591	4.73841	0	0
CA-AB-11	Eastern Kingbird	1971	3.982	3.28	3.977	4.728	Flycatcher	4.30681	3.91874	4.69151	0.000166667	0.000166667
CA-AB-11	Eastern Kingbird	1972	4.358	3.487	4.345	5.336	Flycatcher	4.31242	3.97244	4.6659	0.006	0.013
CA-AB-11	Eastern Kingbird	1973	4.56	3.944	4.479	5.558	Flycatcher	4.31051	4.00233	4.64557	0.0045	0.0141667
CA-AB-11	Eastern Kingbird	1974	4.363	3.644	4.34	5.197	Flycatcher	4.30253	4.02159	4.61424	0.0045	0.017
CA-AB-11	Eastern Kingbird	1975	4.024	3.642	4.036	4.345	Flycatcher	4.29154	4.03207	4.58223	0.00183333	0.012
CA-AB-11	Eastern Kingbird	1976	4.403	3.682	4.355	5.39	Flycatcher	4.27863	4.04079	4.55744	0.000666667	0.0106667
CA-AB-11	Eastern Kingbird	1977	5.121	3.929	5.069	6.548	Flycatcher	4.2638	4.04113	4.52965	0.001	0.0135
CA-AB-11	Eastern Kingbird	1978	4.603	3.828	4.572	5.553	Flycatcher	4.24735	4.0382	4.50947	0.00133333	0.0126667
CA-AB-11	Eastern Kingbird	1979	3.843	3.098	3.821	4.677	Flycatcher	4.22961	4.02876	4.47851	0.00133333	0.0131667
CA-AB-11	Eastern Kingbird	1980	4.693	3.802	4.674	5.72	Flycatcher	4.2109	4.01596	4.44763	0.000666667	0.0106667
CA-AB-11	Eastern Kingbird	1981	3.94	3.134	3.92	4.869	Flycatcher	4.19158	3.99794	4.41831	0.001	0.00866667
CA-AB-11	Eastern Kingbird	1982	3.847	3.022	3.843	4.683	Flycatcher	4.17166	3.97562	4.40169	0.001	0.009
CA-AB-11	Eastern Kingbird	1983	3.83	3.074	3.824	4.639	Flycatcher	4.15122	3.95262	4.38633	0.000666667	0.00616667
CA-AB-11	Eastern Kingbird	1984	3.473	2.806	3.468	4.173	Flycatcher	4.13049	3.92819	4.37878	0.00133333	0.00666667
CA-AB-11	Eastern Kingbird	1985	4.121	3.281	4.1	5.047	Flycatcher	4.10943	3.90469	4.37362	0.00133333	0.00816667
CA-AB-11	Eastern Kingbird	1986	4.227	3.537	4.23	4.942	Flycatcher	4.08744	3.879	4.38032	0.001	0.0126667
CA-AB-11	Eastern Kingbird	1987	4.228	3.616	4.214	4.947	Flycatcher	4.06431	3.85117	4.37997	0.001	0.0133333
CA-AB-11	Eastern Kingbird	1988	4.337	3.764	4.342	4.885	Flycatcher	4.03975	3.82355	4.37866	0.001	0.0146667
CA-AB-11	Eastern Kingbird	1989	4.104	3.534	4.142	4.443	Flycatcher	4.01339	3.79497	4.38303	0.000333333	0.0171667
CA-AB-11	Eastern Kingbird	1990	4.445	3.703	4.431	5.284	Flycatcher	3.98485	3.76663	4.38808	0.000666667	0.0221667
CA-AB-11	Eastern Kingbird	1991	4.636	3.932	4.619	5.431	Flycatcher	3.953	3.73697	4.37962	0.000666667	0.0276667
CA-AB-11	Eastern Kingbird	1992	4.979	4.232	4.963	5.816	Flycatcher	3.91394	3.70644	4.35261	0.0005	0.0453333
CA-AB-11	Eastern Kingbird	1993	4.779	3.969	4.756	5.739	Flycatcher	3.85495	3.67142	4.18338	0.0005	0.077
CA-AB-11	Eastern Kingbird	1994	3.383	3.029	3.401	3.653	Flycatcher	3.78587	3.60734	4.01477	0.00216667	0.036
CA-AB-11	Eastern Kingbird	1995	3.563	3.236	3.555	3.927	Flycatcher	3.72307	3.47387	3.92664	0.0215	0.005
CA-AB-11	Eastern Kingbird	1996	3.355	2.956	3.335	3.842	Flycatcher	3.67149	3.38169	3.86431	0.0451667	0.002
CA-AB-11	Eastern Kingbird	1997	3.34	3.087	3.342	3.583	Flycatcher	3.62926	3.34036	3.81592	0.0478333	0.0025
CA-AB-11	Eastern Kingbird	1998	3.525	3.033	3.513	4.086	Flycatcher	3.59281	3.3227	3.77417	0.0358333	0.000666667
CA-AB-11	Eastern Kingbird	1999	3.378	2.996	3.343	3.91	Flycatcher	3.55922	3.31405	3.73588	0.0206667	0.00116667
CA-AB-11	Eastern Kingbird	2000	3.264	2.887	3.282	3.534	Flycatcher	3.52738	3.30578	3.70573	0.0145	0.00116667
CA-AB-11	Eastern Kingbird	2001	3.492	3.016	3.481	4.035	Flycatcher	3.49648	3.29687	3.67326	0.00616667	0.001
CA-AB-11	Eastern Kingbird	2002	3.382	3.018	3.37	3.802	Flycatcher	3.46622	3.28372	3.64365	0.0055	0.00166667
CA-AB-11	Eastern Kingbird	2003	3.716	3.218	3.698	4.305	Flycatcher	3.43641	3.26212	3.61786	0.00333333	0.000833333
CA-AB-11	Eastern Kingbird	2004	3.669	3.06	3.658	4.355	Flycatcher	3.40682	3.22965	3.5937	0.00283333	0.0025
CA-AB-11	Eastern Kingbird	2005	3.513	2.97	3.496	4.143	Flycatcher	3.37755	3.19146	3.5708	0.00283333	0.003
CA-AB-11	Eastern Kingbird	2006	3.043	2.563	3.032	3.577	Flycatcher	3.34881	3.14961	3.55261	0.004	0.002
CA-AB-11	Eastern Kingbird	2007	3.347	2.813	3.339	3.93	Flycatcher	3.32048	3.10924	3.53913	0.00483333	0.00283333
CA-AB-11	Eastern Kingbird	2008	3.433	2.904	3.422	4.028	Flycatcher	3.2923	3.06295	3.52536	0.00383333	0.00433333
CA-AB-11	Eastern Kingbird	2009	3.326	2.855	3.312	3.884	Flycatcher	3.26408	3.01826	3.52183	0.007	0.006
CA-AB-11	Eastern Kingbird	2010	3.036	2.491	3.021	3.652	Flycatcher	3.2303	2.95611	3.51553	0.00866667	0.009
CA-AB-11	Eastern Kingbird	2011	3.303	2.729	3.293	3.934	Flycatcher	3.18616	2.83171	3.52858	0.0128333	0.0085
CA-AB-11	Eastern Phoebe	1970	0.2695	0.1735	0.2654	0.3862	Flycatcher	0.373046	0.29712	0.44441	0	0
CA-AB-11	Eastern Phoebe	1971	0.4793	0.2732	0.4591	0.8235	Flycatcher	0.37762	0.317847	0.44096	0.000166667	0.000166667
CA-AB-11	Eastern Phoebe	1972	0.5375	0.3496	0.5274	0.7939	Flycatcher	0.379678	0.323762	0.449729	0.00433333	0.0371667
CA-AB-11	Eastern Phoebe	1973	0.5017	0.2957	0.4865	0.7875	Flycatcher	0.378895	0.325252	0.454529	0.00233333	0.0455
CA-AB-11	Eastern Phoebe	1974	0.7077	0.4416	0.6892	1.092	Flycatcher	0.376046	0.324727	0.445351	0.00116667	0.0368333
CA-AB-11	Eastern Phoebe	1975	0.4725	0.2839	0.4604	0.734	Flycatcher	0.371869	0.324314	0.431715	0.0025	0.0231667
CA-AB-11	Eastern Phoebe	1976	0.4021	0.2503	0.3922	0.6218	Flycatcher	0.367462	0.322746	0.420585	0.00316667	0.008
CA-AB-11	Eastern Phoebe	1977	0.2301	0.1479	0.2238	0.3511	Flycatcher	0.363145	0.318899	0.411932	0.006	0.0045
CA-AB-11	Eastern Phoebe	1978	0.2041	0.1019	0.1941	0.362	Flycatcher	0.359389	0.316221	0.405511	0.0148333	0.00116667
CA-AB-11	Eastern Phoebe	1979	0.2971	0.1747	0.2902	0.4641	Flycatcher	0.355965	0.313351	0.399635	0.00933333	0.00216667
CA-AB-11	Eastern Phoebe	1980	0.3511	0.2148	0.3426	0.529	Flycatcher	0.352772	0.311122	0.39463	0.009	0.001
CA-AB-11	Eastern Phoebe	1981	0.2909	0.1723	0.2813	0.4534	Flycatcher	0.349662	0.309461	0.389105	0.00516667	0.00183333
CA-AB-11	Eastern Phoebe	1982	0.3217	0.1885	0.3099	0.5135	Flycatcher	0.346627	0.308852	0.383696	0.005	0.00166667
CA-AB-11	Eastern Phoebe	1983	0.3111	0.1806	0.3018	0.4867	Flycatcher	0.343627	0.308146	0.378929	0.00333333	0.0015
CA-AB-11	Eastern Phoebe	1984	0.3	0.1805	0.2905	0.4651	Flycatcher	0.340663	0.307519	0.374449	0.00266667	0.001
CA-AB-11	Eastern Phoebe	1985	0.3659	0.2299	0.3553	0.565	Flycatcher	0.337731	0.30675	0.370068	0.003	0.000833333
CA-AB-11	Eastern Phoebe	1986	0.2365	0.1577	0.2324	0.3366	Flycatcher	0.334822	0.305932	0.366437	0.00233333	0.0015
CA-AB-11	Eastern Phoebe	1987	0.3548	0.2474	0.3483	0.4949	Flycatcher	0.331918	0.304552	0.362875	0.0025	0.00233333
CA-AB-11	Eastern Phoebe	1988	0.2951	0.2063	0.29	0.4171	Flycatcher	0.328977	0.302519	0.359107	0.00183333	0.0015
CA-AB-11	Eastern Phoebe	1989	0.3911	0.2745	0.3837	0.5501	Flycatcher	0.325989	0.300289	0.35623	0.00116667	0.003
CA-AB-11	Eastern Phoebe	1990	0.338	0.2474	0.3337	0.4525	Flycatcher	0.322936	0.297627	0.353481	0.000666667	0.0025
CA-AB-11	Eastern Phoebe	1991	0.2788	0.2039	0.2759	0.3708	Flycatcher	0.319813	0.29496	0.352696	0.00116667	0.003
CA-AB-11	Eastern Phoebe	1992	0.3456	0.2704	0.3427	0.438	Flycatcher	0.316599	0.292027	0.350772	0.001	0.003
CA-AB-11	Eastern Phoebe	1993	0.3593	0.2888	0.3546	0.4522	Flycatcher	0.313113	0.288918	0.347308	0.0005	0.006
CA-AB-11	Eastern Phoebe	1994	0.3287	0.2712	0.3294	0.3856	Flycatcher	0.309405	0.285557	0.342033	0.000166667	0.00533333
CA-AB-11	Eastern Phoebe	1995	0.3964	0.3448	0.3943	0.4597	Flycatcher	0.305682	0.282124	0.336329	0.000666667	0.0065
CA-AB-11	Eastern Phoebe	1996	0.2849	0.2178	0.282	0.3659	Flycatcher	0.301934	0.278506	0.330611	0.000333333	0.00933333
CA-AB-11	Eastern Phoebe	1997	0.2887	0.2324	0.289	0.3462	Flycatcher	0.29819	0.274746	0.325866	0.000333333	0.00783333
CA-AB-11	Eastern Phoebe	1998	0.3109	0.2326	0.3104	0.3979	Flycatcher	0.294457	0.270736	0.321201	0.000333333	0.00683333
CA-AB-11	Eastern Phoebe	1999	0.3422	0.2562	0.3406	0.4415	Flycatcher	0.290727	0.266892	0.316333	0.000333333	0.00666667
CA-AB-11	Eastern Phoebe	2000	0.2844	0.2031	0.2814	0.3827	Flycatcher	0.287004	0.262788	0.31288	0.00133333	0.00716667
CA-AB-11	Eastern Phoebe	2001	0.2449	0.1736	0.2435	0.32	Flycatcher	0.283294	0.258538	0.309243	0.0005	0.00633333
CA-AB-11	Eastern Phoebe	2002	0.3268	0.2471	0.3277	0.4013	Flycatcher	0.279582	0.254358	0.306261	0.0015	0.006
CA-AB-11	Eastern Phoebe	2003	0.1811	0.1145	0.1786	0.2631	Flycatcher	0.275897	0.249771	0.303337	0.000833333	0.00433333
CA-AB-11	Eastern Phoebe	2004	0.2055	0.1366	0.2029	0.2914	Flycatcher	0.272254	0.245019	0.30059	0.00283333	0.00433333
CA-AB-11	Eastern Phoebe	2005	0.22	0.1562	0.2179	0.2957	Flycatcher	0.268613	0.239809	0.297957	0.00183333	0.00633333
CA-AB-11	Eastern Phoebe	2006	0.3221	0.2451	0.3214	0.4041	Flycatcher	0.265027	0.234708	0.296027	0.00333333	0.006
CA-AB-11	Eastern Phoebe	2007	0.226	0.1534	0.2228	0.3166	Flycatcher	0.261432	0.229074	0.293961	0.00283333	0.00733333
CA-AB-11	Eastern Phoebe	2008	0.2205	0.1486	0.2179	0.3066	Flycatcher	0.257836	0.22286	0.292202	0.00466667	0.00583333
CA-AB-11	Eastern Phoebe	2009	0.3032	0.2059	0.2982	0.4291	Flycatcher	0.254168	0.215776	0.290512	0.00516667	0.0103333
CA-AB-11	Eastern Phoebe	2010	0.2539	0.1735	0.251	0.3544	Flycatcher	0.249705	0.207046	0.289528	0.00833333	0.0183333
CA-AB-11	Eastern Phoebe	2011	0.2014	0.124	0.1978	0.3014	Flycatcher	0.243871	0.191317	0.289904	0.00933333	0.0226667
CA-AB-11	Least Flycatcher	1970	5.39	3.379	5.324	7.728	Flycatcher	6.09555	5.34587	6.73642	0	0
CA-AB-11	Least Flycatcher	1971	6.208	3.929	6.105	8.609	Flycatcher	6.13726	5.53907	6.70135	0.000166667	0.000166667
CA-AB-11	Least Flycatcher	1972	5.221	3.862	5.183	6.783	Flycatcher	6.16953	5.66111	6.68042	0.00716667	0.00566667
CA-AB-11	Least Flycatcher	1973	5.507	4.215	5.486	6.928	Flycatcher	6.19337	5.72949	6.66405	0.004	0.00466667
CA-AB-11	Least Flycatcher	1974	5.56	4.182	5.541	7.071	Flycatcher	6.21111	5.78592	6.64955	0.00166667	0.00433333
CA-AB-11	Least Flycatcher	1975	6.746	5.573	6.807	7.559	Flycatcher	6.2262	5.83992	6.63085	0.000833333	0.00383333
CA-AB-11	Least Flycatcher	1976	6.401	5.089	6.421	7.592	Flycatcher	6.23918	5.87865	6.61379	0.00133333	0.006
CA-AB-11	Least Flycatcher	1977	5.378	4.275	5.377	6.518	Flycatcher	6.25094	5.92113	6.60294	0.000333333	0.0035
CA-AB-11	Least Flycatcher	1978	6.532	5.515	6.539	7.444	Flycatcher	6.26184	5.95378	6.59519	0.000833333	0.0025
CA-AB-11	Least Flycatcher	1979	6.618	5.441	6.676	7.512	Flycatcher	6.2718	5.98434	6.58345	0.000166667	0.00233333
CA-AB-11	Least Flycatcher	1980	6.567	5.551	6.605	7.421	Flycatcher	6.28073	6.0156	6.57811	0.000166667	0.00533333
CA-AB-11	Least Flycatcher	1981	6.258	5.256	6.277	7.192	Flycatcher	6.28904	6.03301	6.57199	0.000166667	0.00333333
CA-AB-11	Least Flycatcher	1982	6.297	5.224	6.259	7.568	Flycatcher	6.29672	6.05234	6.57202	0.000666667	0.00266667
CA-AB-11	Least Flycatcher	1983	5.886	4.829	5.85	7.197	Flycatcher	6.30378	6.0693	6.57177	0.000166667	0.00233333
CA-AB-11	Least Flycatcher	1984	6.325	5.316	6.338	7.321	Flycatcher	6.31047	6.08073	6.57391	0.000666667	0.00183333
CA-AB-11	Least Flycatcher	1985	6.505	5.807	6.515	7.119	Flycatcher	6.3168	6.08238	6.57746	0.000833333	0.0015
CA-AB-11	Least Flycatcher	1986	6.512	5.933	6.504	7.115	Flycatcher	6.32237	6.08305	6.59045	0.000166667	0.00316667
CA-AB-11	Least Flycatcher	1987	6.479	5.593	6.513	7.211	Flycatcher	6.32696	6.08007	6.6044	0.000166667	0.00216667
CA-AB-11	Least Flycatcher	1988	6.214	5.306	6.232	7.047	Flycatcher	6.33028	6.07217	6.62323	0.000833333	0.00183333
CA-AB-11	Least Flycatcher	1989	6.21	5.606	6.171	7.09	Flycatcher	6.33214	6.05901	6.64694	0.000166667	0.002
CA-AB-11	Least Flycatcher	1990	6.605	5.95	6.615	7.187	Flycatcher	6.33223	6.04206	6.66421	0.000666667	0.00316667
CA-AB-11	Least Flycatcher	1991	5.946	5.09	5.941	6.839	Flycatcher	6.33017	6.02597	6.68661	0.000666667	0.0035
CA-AB-11	Least Flycatcher	1992	6.05	5.278	6.07	6.712	Flycatcher	6.32548	6.00004	6.71566	0.00183333	0.00466667
CA-AB-11	Least Flycatcher	1993	6.094	5.246	6.043	7.16	Flycatcher	6.31317	5.97045	6.70718	0.00183333	0.0145
CA-AB-11	Least Flycatcher	1994	6.768	5.897	6.736	7.806	Flycatcher	6.28877	5.93358	6.69191	0.00183333	0.034
CA-AB-11	Least Flycatcher	1995	6.375	5.718	6.268	7.607	Flycatcher	6.23924	5.871	6.64578	0.00216667	0.1065
CA-AB-11	Least Flycatcher	1996	6.123	5.339	6.095	7.097	Flycatcher	6.1453	5.75874	6.55453	0.00183333	0.183667
CA-AB-11	Least Flycatcher	1997	5.789	5.231	5.744	6.603	Flycatcher	6.00057	5.61099	6.39969	0.000833333	0.2125
CA-AB-11	Least Flycatcher	1998	6.01	5.332	5.985	6.852	Flycatcher	5.81914	5.44184	6.26152	0.00133333	0.167
CA-AB-11	Least Flycatcher	1999	5.977	5.468	5.951	6.644	Flycatcher	5.60876	5.26523	6.05411	0.00166667	0.1425
CA-AB-11	Least Flycatcher	2000	5.433	4.648	5.435	6.214	Flycatcher	5.38686	5.08973	5.78651	0.000666667	0.0805
CA-AB-11	Least Flycatcher	2001	5.238	4.751	5.215	5.863	Flycatcher	5.1674	4.9073	5.49494	0.00166667	0.0288333
CA-AB-11	Least Flycatcher	2002	5.024	4.512	4.99	5.703	Flycatcher	4.95607	4.71914	5.2395	0.002	0.00833333
CA-AB-11	Least Flycatcher	2003	4.941	4.203	4.924	5.755	Flycatcher	4.75323	4.52639	5.00895	0.00266667	0.005
CA-AB-11	Least Flycatcher	2004	3.716	3.004	3.712	4.436	Flycatcher	4.55919	4.33632	4.79768	0.00416667	0.002
CA-AB-11	Least Flycatcher	2005	3.819	3.265	3.844	4.281	Flycatcher	4.37419	4.14883	4.61416	0.00683333	0.0015
CA-AB-11	Least Flycatcher	2006	4.471	3.944	4.479	4.965	Flycatcher	4.19762	3.9635	4.44966	0.0055	0.0005
CA-AB-11	Least Flycatcher	2007	4.371	3.693	4.375	5.052	Flycatcher	4.02826	3.78036	4.29962	0.0025	0.00183333
CA-AB-11	Least Flycatcher	2008	3.413	2.76	3.402	4.117	Flycatcher	3.86586	3.60105	4.16174	0.004	0.00283333
CA-AB-11	Least Flycatcher	2009	4.09	3.378	4.071	4.911	Flycatcher	3.70991	3.422	4.03912	0.00333333	0.003
CA-AB-11	Least Flycatcher	2010	3.795	3.125	3.777	4.549	Flycatcher	3.55318	3.24017	3.9049	0.004	0.00733333
CA-AB-11	Least Flycatcher	2011	3.145	2.474	3.131	3.894	Flycatcher	3.38857	3.00154	3.7986	0.00733333	0.0101667
CA-AB-11	Purple Martin	1970	0.5871	0.1218	0.4724	1.774	Swallow Swift Nightjar	0.541415	0.423829	0.702289	0	0
CA-AB-11	Purple Martin	1971	0.6374	0.1728	0.5348	1.715	Swallow Swift Nightjar	0.544499	0.433561	0.689688	0.000166667	0.000166667
CA-AB-11	Purple Martin	1972	0.5939	0.1916	0.5211	1.406	Swallow Swift Nightjar	0.54793	0.442316	0.68371	0.0103333	0.0115
CA-AB-11	Purple Martin	1973	0.8177	0.3241	0.7278	1.84	Swallow Swift Nightjar	0.551438	0.451299	0.678062	0.0065	0.0095
CA-AB-11	Purple Martin	1974	0.6829	0.2958	0.6215	1.427	Swallow Swift Nightjar	0.554872	0.459128	0.673888	0.0065	0.008
CA-AB-11	Purple Martin	1975	0.3953	0.1066	0.3383	1.015	Swallow Swift Nightjar	0.558312	0.467048	0.671851	0.00583333	0.0075
CA-AB-11	Purple Martin	1976	0.7291	0.3339	0.6677	1.487	Swallow Swift Nightjar	0.561715	0.473773	0.669641	0.00633333	0.00716667
CA-AB-11	Purple Martin	1977	0.5861	0.2149	0.5505	1.183	Swallow Swift Nightjar	0.565126	0.4793	0.668301	0.00616667	0.00516667
CA-AB-11	Purple Martin	1978	0.4954	0.1652	0.4486	1.114	Swallow Swift Nightjar	0.568469	0.484167	0.66837	0.00366667	0.004
CA-AB-11	Purple Martin	1979	0.6515	0.3453	0.6161	1.17	Swallow Swift Nightjar	0.571777	0.486204	0.67165	0.00433333	0.004
CA-AB-11	Purple Martin	1980	0.6593	0.402	0.6214	1.145	Swallow Swift Nightjar	0.575079	0.491138	0.67596	0.00616667	0.00283333
CA-AB-11	Purple Martin	1981	0.3784	0.1233	0.3463	0.8464	Swallow Swift Nightjar	0.578218	0.491679	0.679625	0.006	0.00283333
CA-AB-11	Purple Martin	1982	0.5672	0.33	0.5338	0.995	Swallow Swift Nightjar	0.580676	0.493253	0.682621	0.00633333	0.002
CA-AB-11	Purple Martin	1983	0.4274	0.1868	0.4051	0.8144	Swallow Swift Nightjar	0.581761	0.490796	0.68214	0.00683333	0.00133333
CA-AB-11	Purple Martin	1984	0.5041	0.3158	0.4738	0.8787	Swallow Swift Nightjar	0.581055	0.488447	0.681804	0.00766667	0.002
CA-AB-11	Purple Martin	1985	0.4931	0.212	0.4514	1.02	Swallow Swift Nightjar	0.578107	0.484941	0.678332	0.00766667	0.0025
CA-AB-11	Purple Martin	1986	0.5856	0.3572	0.551	1.023	Swallow Swift Nightjar	0.572801	0.479443	0.673937	0.00683333	0.002
CA-AB-11	Purple Martin	1987	0.5136	0.3096	0.482	0.8966	Swallow Swift Nightjar	0.564213	0.472116	0.662252	0.00666667	0.00116667
CA-AB-11	Purple Martin	1988	0.5875	0.3627	0.552	1.033	Swallow Swift Nightjar	0.554162	0.464621	0.649069	0.00716667	0.00216667
CA-AB-11	Purple Martin	1989	0.4596	0.2257	0.4348	0.8504	Swallow Swift Nightjar	0.543628	0.453149	0.635198	0.007	0.002
CA-AB-11	Purple Martin	1990	0.5465	0.2421	0.4973	1.139	Swallow Swift Nightjar	0.533331	0.444266	0.623555	0.008	0.0005
CA-AB-11	Purple Martin	1991	0.6693	0.3091	0.6003	1.446	Swallow Swift Nightjar	0.523299	0.433171	0.611575	0.00766667	0.0015
CA-AB-11	Purple Martin	1992	0.5085	0.2495	0.466	1.026	Swallow Swift Nightjar	0.513577	0.424716	0.600824	0.00816667	0.000833333
CA-AB-11	Purple Martin	1993	0.3964	0.1751	0.3603	0.831	Swallow Swift Nightjar	0.504143	0.414519	0.591019	0.00733333	0.0025
CA-AB-11	Purple Martin	1994	0.4349	0.1853	0.3941	0.9351	Swallow Swift Nightjar	0.49506	0.40437	0.580336	0.011	0.001
CA-AB-11	Purple Martin	1995	0.4838	0.2137	0.4361	1.037	Swallow Swift Nightjar	0.486298	0.396595	0.572753	0.011	0.00266667
CA-AB-11	Purple Martin	1996	0.2884	0.1317	0.2661	0.5839	Swallow Swift Nightjar	0.477985	0.389758	0.565181	0.0156667	0.00133333
CA-AB-11	Purple Martin	1997	0.4709	0.2053	0.4236	1.019	Swallow Swift Nightjar	0.470074	0.382882	0.557378	0.0123333	0.001
CA-AB-11	Purple Martin	1998	0.3587	0.1581	0.3262	0.7554	Swallow Swift Nightjar	0.462521	0.376199	0.550352	0.0125	0.00233333
CA-AB-11	Purple Martin	1999	0.581	0.2485	0.5271	1.235	Swallow Swift Nightjar	0.455403	0.37075	0.545013	0.0155	0.00183333
CA-AB-11	Purple Martin	2000	0.4901	0.2262	0.4457	0.993	Swallow Swift Nightjar	0.448542	0.364684	0.539669	0.0116667	0.002
CA-AB-11	Purple Martin	2001	0.3654	0.1728	0.3361	0.7235	Swallow Swift Nightjar	0.442033	0.358681	0.536243	0.0143333	0.003
CA-AB-11	Purple Martin	2002	0.5593	0.2471	0.5094	1.187	Swallow Swift Nightjar	0.435911	0.353616	0.533057	0.0121667	0.0025
CA-AB-11	Purple Martin	2003	0.3604	0.1563	0.3254	0.7657	Swallow Swift Nightjar	0.430317	0.34735	0.531412	0.0135	0.00316667
CA-AB-11	Purple Martin	2004	0.4836	0.198	0.4334	1.064	Swallow Swift Nightjar	0.425481	0.342177	0.53053	0.0125	0.00333333
CA-AB-11	Purple Martin	2005	0.3543	0.151	0.32	0.7627	Swallow Swift Nightjar	0.421232	0.33567	0.531295	0.0121667	0.003
CA-AB-11	Purple Martin	2006	0.4535	0.1793	0.408	1.003	Swallow Swift Nightjar	0.417409	0.329057	0.535858	0.0123333	0.004
CA-AB-11	Purple Martin	2007	0.8634	0.366	0.7739	1.917	Swallow Swift Nightjar	0.413854	0.320964	0.543323	0.0133333	0.00666667
CA-AB-11	Purple Martin	2008	0.3942	0.1699	0.3614	0.8127	Swallow Swift Nightjar	0.410369	0.313131	0.556358	0.012	0.0075
CA-AB-11	Purple Martin	2009	0.4061	0.1817	0.3695	0.8468	Swallow Swift Nightjar	0.407011	0.304213	0.575885	0.0145	0.0105
CA-AB-11	Purple Martin	2010	0.4858	0.2001	0.4383	1.055	Swallow Swift Nightjar	0.403692	0.293602	0.600795	0.0168333	0.013
CA-AB-11	Purple Martin	2011	0.3885	0.1574	0.3521	0.8339	Swallow Swift Nightjar	0.400052	0.279142	0.636995	0.0145	0.0168333
CA-AB-11	Say's Phoebe	1970	0.06276	0.04191	0.06274	0.08314	Flycatcher	0.0706666	0.0602751	0.0812179	0	0
CA-AB-11	Say's Phoebe	1971	0.0629	0.04212	0.06259	0.08418	Flycatcher	0.0728919	0.0640221	0.0816826	0.000166667	0.000166667
CA-AB-11	Say's Phoebe	1972	0.07803	0.04719	0.07812	0.1033	Flycatcher	0.0750235	0.0674302	0.0829664	0.00316667	0.0115
CA-AB-11	Say's Phoebe	1973	0.07944	0.06032	0.07848	0.1042	Flycatcher	0.0770202	0.0701624	0.0847608	0.00316667	0.0205
CA-AB-11	Say's Phoebe	1974	0.07963	0.05501	0.07951	0.1039	Flycatcher	0.078864	0.0723381	0.0873166	0.001	0.0303333
CA-AB-11	Say's Phoebe	1975	0.08168	0.06281	0.08091	0.1039	Flycatcher	0.0805721	0.0735292	0.0909526	0.00183333	0.0388333
CA-AB-11	Say's Phoebe	1976	0.07985	0.044	0.08065	0.105	Flycatcher	0.0821017	0.074428	0.0941638	0.000166667	0.0481667
CA-AB-11	Say's Phoebe	1977	0.08452	0.06421	0.08371	0.1091	Flycatcher	0.083453	0.0751105	0.0970512	0.001	0.0455
CA-AB-11	Say's Phoebe	1978	0.1013	0.08077	0.1006	0.1252	Flycatcher	0.0845516	0.075792	0.0995685	0.001	0.0643333
CA-AB-11	Say's Phoebe	1979	0.09886	0.07793	0.09829	0.1226	Flycatcher	0.0852344	0.0764084	0.101064	0.0005	0.0891667
CA-AB-11	Say's Phoebe	1980	0.0845	0.03347	0.08629	0.1329	Flycatcher	0.085504	0.0769852	0.100941	0.000166667	0.0826667
CA-AB-11	Say's Phoebe	1981	0.08708	0.0685	0.08605	0.1122	Flycatcher	0.0854275	0.0775224	0.0994677	0.00133333	0.0656667
CA-AB-11	Say's Phoebe	1982	0.1073	0.08622	0.1068	0.1324	Flycatcher	0.0851718	0.0780666	0.0972547	0.00116667	0.036
CA-AB-11	Say's Phoebe	1983	0.07979	0.06319	0.07914	0.0992	Flycatcher	0.0847592	0.078189	0.0945414	0.00116667	0.0291667
CA-AB-11	Say's Phoebe	1984	0.07933	0.0605	0.07873	0.1013	Flycatcher	0.0843307	0.078058	0.0922254	0.00416667	0.00866667
CA-AB-11	Say's Phoebe	1985	0.09554	0.05772	0.09098	0.1655	Flycatcher	0.0839323	0.0770782	0.0909978	0.0118333	0.006
CA-AB-11	Say's Phoebe	1986	0.08715	0.06897	0.08513	0.1192	Flycatcher	0.0836165	0.0754275	0.0903629	0.024	0.00333333
CA-AB-11	Say's Phoebe	1987	0.07536	0.06113	0.07488	0.09223	Flycatcher	0.0834048	0.0743149	0.0901913	0.0283333	0.00183333
CA-AB-11	Say's Phoebe	1988	0.08135	0.06431	0.08013	0.1075	Flycatcher	0.0833235	0.0737341	0.0902547	0.0371667	0.001
CA-AB-11	Say's Phoebe	1989	0.07792	0.0576	0.07648	0.1066	Flycatcher	0.0833936	0.073604	0.0904442	0.0461667	0.0005
CA-AB-11	Say's Phoebe	1990	0.07121	0.05741	0.07056	0.089	Flycatcher	0.0836213	0.0737695	0.0907532	0.05	0.000333333
CA-AB-11	Say's Phoebe	1991	0.0798	0.06152	0.07965	0.09824	Flycatcher	0.0840092	0.0745605	0.091016	0.0531667	0.000166667
CA-AB-11	Say's Phoebe	1992	0.1141	0.06748	0.1094	0.1894	Flycatcher	0.0844793	0.0753947	0.0912163	0.0378333	0.000333333
CA-AB-11	Say's Phoebe	1993	0.07743	0.03357	0.0751	0.1398	Flycatcher	0.0849662	0.0762649	0.0914631	0.0268333	0.000166667
CA-AB-11	Say's Phoebe	1994	0.08632	0.06068	0.08553	0.1166	Flycatcher	0.0854656	0.0773742	0.0916735	0.0273333	0.000333333
CA-AB-11	Say's Phoebe	1995	0.08715	0.07186	0.08678	0.1045	Flycatcher	0.0860065	0.0782313	0.0919857	0.0166667	0.000166667
CA-AB-11	Say's Phoebe	1996	0.08701	0.06539	0.08774	0.1031	Flycatcher	0.0865873	0.079283	0.0924103	0.0171667	0.0005
CA-AB-11	Say's Phoebe	1997	0.08967	0.07324	0.08927	0.1076	Flycatcher	0.0872002	0.0801767	0.0927988	0.0118333	0.000333333
CA-AB-11	Say's Phoebe	1998	0.08502	0.06999	0.08476	0.1011	Flycatcher	0.087849	0.0810473	0.0933759	0.0126667	0.000833333
CA-AB-11	Say's Phoebe	1999	0.08134	0.06937	0.08095	0.09535	Flycatcher	0.0885355	0.0819028	0.0939475	0.016	0.0005
CA-AB-11	Say's Phoebe	2000	0.07679	0.06514	0.07652	0.09003	Flycatcher	0.0892715	0.0828914	0.0946072	0.0196667	0.000166667
CA-AB-11	Say's Phoebe	2001	0.08294	0.07089	0.08228	0.09981	Flycatcher	0.0900583	0.0840684	0.0953387	0.0198333	0.000333333
CA-AB-11	Say's Phoebe	2002	0.09297	0.07744	0.09275	0.1102	Flycatcher	0.0908924	0.085253	0.0961525	0.0178333	0.000333333
CA-AB-11	Say's Phoebe	2003	0.1009	0.08334	0.09992	0.1261	Flycatcher	0.0917586	0.086291	0.0971283	0.0101667	0.000333333
CA-AB-11	Say's Phoebe	2004	0.09272	0.07763	0.09267	0.1074	Flycatcher	0.0926501	0.0872453	0.0980459	0.0085	0.000833333
CA-AB-11	Say's Phoebe	2005	0.09328	0.0762	0.09344	0.1086	Flycatcher	0.0935673	0.0879117	0.0994578	0.00783333	0.001
CA-AB-11	Say's Phoebe	2006	0.08767	0.06785	0.08811	0.1031	Flycatcher	0.0945172	0.0884043	0.101072	0.00833333	0.00133333
CA-AB-11	Say's Phoebe	2007	0.1041	0.08694	0.104	0.1209	Flycatcher	0.095492	0.0887953	0.102949	0.0065	0.00233333
CA-AB-11	Say's Phoebe	2008	0.09888	0.08273	0.09848	0.1176	Flycatcher	0.0964818	0.0890705	0.105113	0.00583333	0.00316667
CA-AB-11	Say's Phoebe	2009	0.1111	0.09408	0.1108	0.1292	Flycatcher	0.0974775	0.0892312	0.107785	0.0045	0.00416667
CA-AB-11	Say's Phoebe	2010	0.09113	0.0744	0.09109	0.1077	Flycatcher	0.098266	0.0886974	0.110186	0.00516667	0.0111667
CA-AB-11	Say's Phoebe	2011	0.08786	0.04916	0.08722	0.1354	Flycatcher	0.0986771	0.085947	0.113368	0.006	0.00783333
CA-AB-11	Tree Swallow	1970	7.028	4.299	6.784	11.36	Swallow Swift Nightjar	5.33784	4.30305	6.63676	0	0
CA-AB-11	Tree Swallow	1971	5.851	3.329	5.662	9.72	Swallow Swift Nightjar	5.29286	4.42604	6.29357	0.000166667	0.000166667
CA-AB-11	Tree Swallow	1972	4.717	2.913	4.598	7.221	Swallow Swift Nightjar	5.25579	4.44564	6.14173	0.015	0.00466667
CA-AB-11	Tree Swallow	1973	4.355	2.668	4.251	6.627	Swallow Swift Nightjar	5.23749	4.36938	6.08362	0.0335	0.00233333
CA-AB-11	Tree Swallow	1974	5.755	3.59	5.654	8.481	Swallow Swift Nightjar	5.25053	4.39563	6.08209	0.0643333	0.00183333
CA-AB-11	Tree Swallow	1975	5.35	3.315	5.22	8.205	Swallow Swift Nightjar	5.28792	4.44253	6.09997	0.0586667	0.00333333
CA-AB-11	Tree Swallow	1976	4.592	2.406	4.427	7.565	Swallow Swift Nightjar	5.35038	4.50512	6.14308	0.0678333	0.003
CA-AB-11	Tree Swallow	1977	5.558	3.439	5.455	8.167	Swallow Swift Nightjar	5.43683	4.62	6.21562	0.0666667	0.00116667
CA-AB-11	Tree Swallow	1978	5.832	3.409	5.648	9.314	Swallow Swift Nightjar	5.54337	4.75604	6.30553	0.0613333	0.00166667
CA-AB-11	Tree Swallow	1979	5.837	3.9	5.744	8.412	Swallow Swift Nightjar	5.6669	4.90629	6.40788	0.055	0.0015
CA-AB-11	Tree Swallow	1980	6.5	4.881	6.456	8.404	Swallow Swift Nightjar	5.80406	5.06785	6.53013	0.0475	0.00266667
CA-AB-11	Tree Swallow	1981	4.635	3.013	4.563	6.694	Swallow Swift Nightjar	5.95174	5.22415	6.70346	0.0413333	0.002
CA-AB-11	Tree Swallow	1982	6.102	3.793	5.987	9.211	Swallow Swift Nightjar	6.10757	5.38533	6.8519	0.05	0.000666667
CA-AB-11	Tree Swallow	1983	6.211	4.28	6.118	8.691	Swallow Swift Nightjar	6.26243	5.57056	6.9987	0.0471667	0.000833333
CA-AB-11	Tree Swallow	1984	5.967	3.738	5.848	8.896	Swallow Swift Nightjar	6.40994	5.75185	7.11949	0.0426667	0.002
CA-AB-11	Tree Swallow	1985	6.707	4.604	6.608	9.268	Swallow Swift Nightjar	6.54157	5.9221	7.22989	0.035	0.00116667
CA-AB-11	Tree Swallow	1986	6.99	5.27	6.942	8.967	Swallow Swift Nightjar	6.65325	6.04941	7.32891	0.0301667	0.0015
CA-AB-11	Tree Swallow	1987	6.928	4.919	6.844	9.422	Swallow Swift Nightjar	6.73022	6.14162	7.38259	0.0241667	0.00183333
CA-AB-11	Tree Swallow	1988	7.11	5.237	7.019	9.356	Swallow Swift Nightjar	6.7908	6.21202	7.42256	0.0181667	0.001
CA-AB-11	Tree Swallow	1989	7.124	5.174	7.03	9.672	Swallow Swift Nightjar	6.84615	6.27908	7.43742	0.0186667	0.00166667
CA-AB-11	Tree Swallow	1990	5.66	4.141	5.642	7.334	Swallow Swift Nightjar	6.90442	6.35231	7.4598	0.0171667	0.000666667
CA-AB-11	Tree Swallow	1991	6.294	4.877	6.256	7.946	Swallow Swift Nightjar	6.96728	6.42768	7.48594	0.0188333	0.000333333
CA-AB-11	Tree Swallow	1992	5.893	4.635	5.866	7.3	Swallow Swift Nightjar	7.03455	6.52355	7.52121	0.0165	0.000666667
CA-AB-11	Tree Swallow	1993	6.95	5.712	6.913	8.418	Swallow Swift Nightjar	7.10408	6.63542	7.56569	0.0085	0.00133333
CA-AB-11	Tree Swallow	1994	7.002	5.807	7.009	8.179	Swallow Swift Nightjar	7.17635	6.74043	7.61429	0.00783333	0.00116667
CA-AB-11	Tree Swallow	1995	7.018	5.793	7	8.375	Swallow Swift Nightjar	7.25026	6.84162	7.6785	0.0045	0.0025
CA-AB-11	Tree Swallow	1996	7.661	6.531	7.63	8.95	Swallow Swift Nightjar	7.32492	6.92421	7.76816	0.00166667	0.00283333
CA-AB-11	Tree Swallow	1997	8.052	6.835	8.008	9.563	Swallow Swift Nightjar	7.39938	6.9994	7.87762	0.00216667	0.00416667
CA-AB-11	Tree Swallow	1998	9.051	7.409	8.995	11.02	Swallow Swift Nightjar	7.47148	7.0669	8.00146	0.000666667	0.00833333
CA-AB-11	Tree Swallow	1999	8.554	6.994	8.502	10.37	Swallow Swift Nightjar	7.54013	7.12581	8.06817	0.001	0.0121667
CA-AB-11	Tree Swallow	2000	8.497	6.75	8.446	10.53	Swallow Swift Nightjar	7.60406	7.17946	8.12239	0.000833333	0.0126667
CA-AB-11	Tree Swallow	2001	7.628	6.038	7.58	9.481	Swallow Swift Nightjar	7.665	7.21398	8.16557	0.0005	0.0103333
CA-AB-11	Tree Swallow	2002	8.152	6.484	8.089	10.17	Swallow Swift Nightjar	7.72466	7.23345	8.22293	0.001	0.009
CA-AB-11	Tree Swallow	2003	6.67	5.125	6.599	8.599	Swallow Swift Nightjar	7.78554	7.25451	8.30391	0.00116667	0.00616667
CA-AB-11	Tree Swallow	2004	7.757	6.142	7.7	9.69	Swallow Swift Nightjar	7.85368	7.28793	8.41088	0.00183333	0.00483333
CA-AB-11	Tree Swallow	2005	6.534	5.156	6.487	8.183	Swallow Swift Nightjar	7.92678	7.34207	8.52433	0.00183333	0.0035
CA-AB-11	Tree Swallow	2006	8.765	6.915	8.69	11.01	Swallow Swift Nightjar	8.00354	7.39439	8.65577	0.002	0.002
CA-AB-11	Tree Swallow	2007	7.885	6.077	7.823	10.04	Swallow Swift Nightjar	8.08053	7.44257	8.78042	0.00316667	0.00516667
CA-AB-11	Tree Swallow	2008	8.406	6.628	8.34	10.5	Swallow Swift Nightjar	8.15721	7.47246	8.92652	0.00333333	0.00483333
CA-AB-11	Tree Swallow	2009	8.088	6.321	8.042	10.12	Swallow Swift Nightjar	8.23309	7.48663	9.08772	0.00283333	0.005
CA-AB-11	Tree Swallow	2010	8.3	6.454	8.252	10.43	Swallow Swift Nightjar	8.30554	7.48289	9.2491	0.00616667	0.006
CA-AB-11	Tree Swallow	2011	8.293	6.397	8.216	10.62	Swallow Swift Nightjar	8.37431	7.40625	9.48516	0.0113333	0.00916667
CA-AB-11	Western Kingbird	1970	1.253	0.5079	1.135	2.699	Flycatcher	1.43424	1.20089	1.83786	0	0
CA-AB-11	Western Kingbird	1971	1.117	0.4701	1.043	2.177	Flycatcher	1.40594	1.22259	1.701	0.000166667	0.000166667
CA-AB-11	Western Kingbird	1972	1.336	0.7822	1.292	2.166	Flycatcher	1.37921	1.22258	1.60366	0.0285	0.00516667
CA-AB-11	Western Kingbird	1973	1.265	0.8038	1.238	1.904	Flycatcher	1.36073	1.20656	1.53814	0.0721667	0.00283333
CA-AB-11	Western Kingbird	1974	0.9424	0.5842	0.9315	1.395	Flycatcher	1.35337	1.20762	1.50377	0.105333	0.002
CA-AB-11	Western Kingbird	1975	1.395	0.9501	1.37	1.993	Flycatcher	1.35495	1.21552	1.49134	0.0995	0.00133333
CA-AB-11	Western Kingbird	1976	1.277	1.048	1.279	1.489	Flycatcher	1.36027	1.22932	1.4851	0.0541667	0.00133333
CA-AB-11	Western Kingbird	1977	1.256	0.7627	1.223	1.941	Flycatcher	1.36746	1.24218	1.48569	0.0356667	0.002
CA-AB-11	Western Kingbird	1978	1.235	0.9031	1.255	1.443	Flycatcher	1.37594	1.25781	1.48717	0.0266667	0.00133333
CA-AB-11	Western Kingbird	1979	1.114	0.7535	1.108	1.518	Flycatcher	1.38527	1.27452	1.4897	0.0178333	0.001
CA-AB-11	Western Kingbird	1980	1.402	1.2	1.402	1.584	Flycatcher	1.39477	1.29159	1.49298	0.009	0.00183333
CA-AB-11	Western Kingbird	1981	1.503	1.275	1.5	1.735	Flycatcher	1.40445	1.3077	1.49731	0.00666667	0.00133333
CA-AB-11	Western Kingbird	1982	1.286	0.8298	1.29	1.724	Flycatcher	1.41419	1.32309	1.50272	0.00416667	0.00166667
CA-AB-11	Western Kingbird	1983	1.275	0.7948	1.296	1.676	Flycatcher	1.42395	1.33678	1.50799	0.004	0.00133333
CA-AB-11	Western Kingbird	1984	1.36	1.096	1.365	1.598	Flycatcher	1.4338	1.35022	1.5163	0.0035	0.001
CA-AB-11	Western Kingbird	1985	1.469	1.268	1.472	1.654	Flycatcher	1.44368	1.36229	1.52512	0.003	0.00116667
CA-AB-11	Western Kingbird	1986	1.563	1.286	1.569	1.783	Flycatcher	1.45353	1.37214	1.53507	0.002	0.00116667
CA-AB-11	Western Kingbird	1987	1.578	1.401	1.568	1.823	Flycatcher	1.46326	1.38233	1.54616	0.001	0.00133333
CA-AB-11	Western Kingbird	1988	1.354	1.165	1.342	1.617	Flycatcher	1.47279	1.39204	1.55858	0.00233333	0.0015
CA-AB-11	Western Kingbird	1989	1.609	1.156	1.588	2.197	Flycatcher	1.48212	1.39818	1.56969	0.00233333	0.000333333
CA-AB-11	Western Kingbird	1990	1.748	1.17	1.722	2.483	Flycatcher	1.49121	1.40308	1.58236	0.00233333	0.0015
CA-AB-11	Western Kingbird	1991	1.516	0.9925	1.484	2.197	Flycatcher	1.49995	1.40771	1.59244	0.002	0.00133333
CA-AB-11	Western Kingbird	1992	1.999	1.388	1.97	2.775	Flycatcher	1.50827	1.41011	1.60349	0.00433333	0.00133333
CA-AB-11	Western Kingbird	1993	1.654	1.129	1.621	2.363	Flycatcher	1.51541	1.40519	1.60803	0.00483333	0.002
CA-AB-11	Western Kingbird	1994	1.333	0.9391	1.317	1.823	Flycatcher	1.52156	1.4001	1.61205	0.0065	0.001
CA-AB-11	Western Kingbird	1995	1.282	1.04	1.28	1.537	Flycatcher	1.5283	1.39148	1.62118	0.0123333	0.001
CA-AB-11	Western Kingbird	1996	1.256	0.8994	1.251	1.647	Flycatcher	1.536	1.38579	1.63121	0.0178333	0.0005
CA-AB-11	Western Kingbird	1997	1.435	1.079	1.418	1.873	Flycatcher	1.54497	1.38814	1.64191	0.0228333	0.000666667
CA-AB-11	Western Kingbird	1998	1.402	1.129	1.384	1.76	Flycatcher	1.55534	1.39943	1.65332	0.0251667	0.000333333
CA-AB-11	Western Kingbird	1999	1.325	0.9728	1.317	1.719	Flycatcher	1.56696	1.42016	1.66583	0.0238333	0.000166667
CA-AB-11	Western Kingbird	2000	1.406	1.114	1.401	1.732	Flycatcher	1.57952	1.44682	1.67931	0.021	0.001
CA-AB-11	Western Kingbird	2001	1.52	1.18	1.503	1.952	Flycatcher	1.593	1.47369	1.69581	0.018	0.000333333
CA-AB-11	Western Kingbird	2002	2.042	1.498	2.022	2.709	Flycatcher	1.60703	1.4979	1.71334	0.011	0.000666667
CA-AB-11	Western Kingbird	2003	1.613	1.395	1.613	1.816	Flycatcher	1.62142	1.51781	1.73087	0.00683333	0.001
CA-AB-11	Western Kingbird	2004	2.013	1.507	1.983	2.68	Flycatcher	1.63613	1.53062	1.75021	0.006	0.00166667
CA-AB-11	Western Kingbird	2005	1.47	1.263	1.471	1.672	Flycatcher	1.65113	1.5426	1.77545	0.0055	0.00183333
CA-AB-11	Western Kingbird	2006	1.7	1.306	1.686	2.182	Flycatcher	1.66655	1.54894	1.8047	0.00633333	0.0015
CA-AB-11	Western Kingbird	2007	1.796	1.477	1.737	2.361	Flycatcher	1.68248	1.5567	1.84024	0.008	0.00183333
CA-AB-11	Western Kingbird	2008	1.915	1.523	1.892	2.448	Flycatcher	1.69875	1.56295	1.88253	0.007	0.00383333
CA-AB-11	Western Kingbird	2009	2.04	1.576	2.022	2.604	Flycatcher	1.71477	1.56717	1.93013	0.005	0.00633333
CA-AB-11	Western Kingbird	2010	2.005	1.518	1.982	2.616	Flycatcher	1.72631	1.56122	1.96988	0.00516667	0.015
CA-AB-11	Western Kingbird	2011	1.454	1.159	1.439	1.834	Flycatcher	1.72833	1.50226	2.02219	0.00633333	0.0228333
CA-AB-11	Western Wood-Pewee	1970	1.208	1.01	1.203	1.435	Flycatcher	1.199	1.04676	1.3149	0	0
CA-AB-11	Western Wood-Pewee	1971	1.324	1.107	1.303	1.652	Flycatcher	1.20185	1.09565	1.29766	0.000166667	0.000166667
CA-AB-11	Western Wood-Pewee	1972	1.194	0.9871	1.195	1.387	Flycatcher	1.19719	1.10811	1.28578	0.00466667	0.0513333
CA-AB-11	Western Wood-Pewee	1973	1.328	1.126	1.327	1.527	Flycatcher	1.18675	1.10745	1.27171	0.000833333	0.0508333
CA-AB-11	Western Wood-Pewee	1974	1.167	0.6203	1.245	1.491	Flycatcher	1.17332	1.1006	1.25302	0.00166667	0.0356667
CA-AB-11	Western Wood-Pewee	1975	0.94	0.5913	0.9431	1.258	Flycatcher	1.15886	1.09205	1.23276	0.000833333	0.0165
CA-AB-11	Western Wood-Pewee	1976	0.9961	0.6144	1.008	1.371	Flycatcher	1.14422	1.08172	1.21248	0.002	0.00633333
CA-AB-11	Western Wood-Pewee	1977	1.159	1.012	1.156	1.319	Flycatcher	1.1295	1.07149	1.19418	0.0005	0.00633333
CA-AB-11	Western Wood-Pewee	1978	1.117	0.9611	1.109	1.318	Flycatcher	1.1148	1.06115	1.17534	0.00133333	0.00383333
CA-AB-11	Western Wood-Pewee	1979	1.142	0.9807	1.135	1.357	Flycatcher	1.10015	1.04969	1.15761	0.0005	0.00316667
CA-AB-11	Western Wood-Pewee	1980	1.032	0.8932	1.025	1.223	Flycatcher	1.08559	1.03728	1.1389	0.001	0.00266667
CA-AB-11	Western Wood-Pewee	1981	1.013	0.8601	1.013	1.174	Flycatcher	1.07118	1.02538	1.12149	0.0015	0.00233333
CA-AB-11	Western Wood-Pewee	1982	1.031	0.887	1.02	1.263	Flycatcher	1.05689	1.01285	1.10535	0.000666667	0.001
CA-AB-11	Western Wood-Pewee	1983	0.9475	0.8069	0.9479	1.083	Flycatcher	1.04275	1.00027	1.09031	0.00133333	0.00133333
CA-AB-11	Western Wood-Pewee	1984	1.141	0.9079	1.069	1.715	Flycatcher	1.02876	0.986972	1.07676	0.0005	0.00133333
CA-AB-11	Western Wood-Pewee	1985	0.985	0.8554	0.9795	1.154	Flycatcher	1.01491	0.974087	1.06413	0.00116667	0.00183333
CA-AB-11	Western Wood-Pewee	1986	1.003	0.8437	1.003	1.158	Flycatcher	1.00116	0.960828	1.05239	0.000333333	0.00183333
CA-AB-11	Western Wood-Pewee	1987	1.028	0.8984	1.022	1.202	Flycatcher	0.987456	0.947702	1.04245	0.000666667	0.002
CA-AB-11	Western Wood-Pewee	1988	1.03	0.8782	1.011	1.288	Flycatcher	0.973768	0.934732	1.03153	0.00183333	0.00183333
CA-AB-11	Western Wood-Pewee	1989	1.149	0.9029	1.109	1.577	Flycatcher	0.960077	0.921306	1.01985	0.00116667	0.0025
CA-AB-11	Western Wood-Pewee	1990	0.9595	0.8399	0.9474	1.168	Flycatcher	0.946345	0.908097	1.00872	0.00116667	0.00266667
CA-AB-11	Western Wood-Pewee	1991	0.9674	0.8388	0.9586	1.161	Flycatcher	0.932571	0.894998	0.995697	0.00316667	0.004
CA-AB-11	Western Wood-Pewee	1992	0.9327	0.7684	0.9139	1.187	Flycatcher	0.918732	0.881586	0.985089	0.00316667	0.00316667
CA-AB-11	Western Wood-Pewee	1993	0.9003	0.7814	0.8856	1.112	Flycatcher	0.904416	0.868189	0.965883	0.003	0.0035
CA-AB-11	Western Wood-Pewee	1994	0.8662	0.7586	0.8588	1.023	Flycatcher	0.889736	0.854326	0.943962	0.00483333	0.0035
CA-AB-11	Western Wood-Pewee	1995	0.9274	0.72	0.9161	1.204	Flycatcher	0.87533	0.840257	0.924124	0.00383333	0.00266667
CA-AB-11	Western Wood-Pewee	1996	0.8383	0.6824	0.8285	1.049	Flycatcher	0.861217	0.826095	0.905988	0.00433333	0.00466667
CA-AB-11	Western Wood-Pewee	1997	0.8374	0.6272	0.8292	1.09	Flycatcher	0.847385	0.811519	0.888285	0.0025	0.00333333
CA-AB-11	Western Wood-Pewee	1998	0.8835	0.7277	0.869	1.126	Flycatcher	0.833802	0.798238	0.873513	0.00283333	0.00483333
CA-AB-11	Western Wood-Pewee	1999	0.8045	0.7232	0.8028	0.8975	Flycatcher	0.820336	0.784081	0.859127	0.001	0.00683333
CA-AB-11	Western Wood-Pewee	2000	0.8264	0.7416	0.825	0.9207	Flycatcher	0.807069	0.770785	0.845658	0.001	0.00433333
CA-AB-11	Western Wood-Pewee	2001	0.762	0.6827	0.7604	0.8496	Flycatcher	0.793956	0.756205	0.833315	0.0005	0.00583333
CA-AB-11	Western Wood-Pewee	2002	0.7817	0.6965	0.7791	0.8799	Flycatcher	0.78098	0.741672	0.822061	0.000833333	0.00566667
CA-AB-11	Western Wood-Pewee	2003	0.6137	0.4506	0.612	0.7817	Flycatcher	0.768157	0.72699	0.811281	0.00116667	0.00616667
CA-AB-11	Western Wood-Pewee	2004	0.7825	0.6563	0.7864	0.8807	Flycatcher	0.755378	0.710602	0.800241	0.00133333	0.00933333
CA-AB-11	Western Wood-Pewee	2005	0.7783	0.636	0.7863	0.8791	Flycatcher	0.742496	0.693542	0.789512	0.001	0.0153333
CA-AB-11	Western Wood-Pewee	2006	0.7508	0.5315	0.7686	0.9015	Flycatcher	0.729174	0.675945	0.778304	0.00116667	0.0251667
CA-AB-11	Western Wood-Pewee	2007	0.6034	0.4009	0.5966	0.8421	Flycatcher	0.715149	0.654852	0.766104	0.000833333	0.0278333
CA-AB-11	Western Wood-Pewee	2008	0.6352	0.4478	0.6301	0.8458	Flycatcher	0.700567	0.62829	0.756659	0.0035	0.024
CA-AB-11	Western Wood-Pewee	2009	0.6152	0.4084	0.6058	0.8486	Flycatcher	0.685195	0.595207	0.747485	0.00483333	0.023
CA-AB-11	Western Wood-Pewee	2010	0.5988	0.4214	0.5933	0.8137	Flycatcher	0.6677	0.555858	0.737094	0.00833333	0.0266667
CA-AB-11	Western Wood-Pewee	2011	0.595	0.4043	0.588	0.8205	Flycatcher	0.647831	0.506275	0.730941	0.0108333	0.0181667
CA-AB-6	Alder Flycatcher	1970	9.789	7.721	9.684	12.43	Flycatcher	10.5639	8.81147	12.638	0	0
CA-AB-6	Alder Flycatcher	1971	11.53	7.296	11.04	18.71	Flycatcher	10.1752	8.90717	11.6816	0.000166667	0.000166667
CA-AB-6	Alder Flycatcher	1972	9.573	7.135	9.332	13.33	Flycatcher	9.80195	8.70717	11.0243	0.0185	0.00416667
CA-AB-6	Alder Flycatcher	1973	8.073	6.168	8.077	9.998	Flycatcher	9.52813	8.35739	10.6724	0.097	0.001
CA-AB-6	Alder Flycatcher	1974	8.161	5.268	8.041	11.82	Flycatcher	9.43561	8.20752	10.5536	0.203667	0.000833333
CA-AB-6	Alder Flycatcher	1975	10.19	7.899	9.751	14.74	Flycatcher	9.46691	8.31326	10.5303	0.165167	0.000833333
CA-AB-6	Alder Flycatcher	1976	9.143	7.785	9.062	10.98	Flycatcher	9.55759	8.43634	10.5757	0.0953333	0.000666667
CA-AB-6	Alder Flycatcher	1977	8.682	7.396	8.602	10.42	Flycatcher	9.68379	8.53646	10.6564	0.0651667	0.00116667
CA-AB-6	Alder Flycatcher	1978	9.481	7.947	9.356	11.69	Flycatcher	9.8414	8.79738	10.752	0.0525	0.00116667
CA-AB-6	Alder Flycatcher	1979	9.107	7.746	9.037	10.86	Flycatcher	10.0203	9.10163	10.8556	0.0306667	0.001
CA-AB-6	Alder Flycatcher	1980	9.989	8.49	9.919	11.86	Flycatcher	10.2142	9.4362	10.9722	0.0205	0.00133333
CA-AB-6	Alder Flycatcher	1981	8.43	6.687	8.444	10.09	Flycatcher	10.4144	9.73136	11.1063	0.0055	0.003
CA-AB-6	Alder Flycatcher	1982	10.96	9.283	10.82	13.39	Flycatcher	10.621	9.9827	11.3292	0.00533333	0.00433333
CA-AB-6	Alder Flycatcher	1983	13.5	11.55	13.45	15.71	Flycatcher	10.825	10.1987	11.7361	0.00133333	0.014
CA-AB-6	Alder Flycatcher	1984	12.04	10.36	11.97	14.13	Flycatcher	11.0117	10.3839	12.0017	0.000333333	0.0375
CA-AB-6	Alder Flycatcher	1985	11.78	10.17	11.7	13.84	Flycatcher	11.1866	10.563	12.1736	0.000166667	0.0318333
CA-AB-6	Alder Flycatcher	1986	12.44	10.77	12.37	14.44	Flycatcher	11.3567	10.7334	12.3135	0.000166667	0.0191667
CA-AB-6	Alder Flycatcher	1987	11.49	9.912	11.42	13.51	Flycatcher	11.5225	10.88	12.4378	0.000166667	0.017
CA-AB-6	Alder Flycatcher	1988	11.63	9.662	11.58	13.86	Flycatcher	11.6866	11.0333	12.5614	0.000333333	0.012
CA-AB-6	Alder Flycatcher	1989	10.45	9.005	10.41	12.1	Flycatcher	11.8483	11.1536	12.7371	0.000666667	0.0103333
CA-AB-6	Alder Flycatcher	1990	11.88	10.36	11.82	13.71	Flycatcher	12.0078	11.2746	12.9234	0.000833333	0.00933333
CA-AB-6	Alder Flycatcher	1991	11.98	10.44	11.92	13.84	Flycatcher	12.1644	11.3714	13.1585	0.000166667	0.0075
CA-AB-6	Alder Flycatcher	1992	14.58	12.15	14.36	18.23	Flycatcher	12.307	11.477	13.3732	0.000166667	0.0165
CA-AB-6	Alder Flycatcher	1993	13.13	11.34	12.99	15.67	Flycatcher	12.3997	11.5444	13.4552	0.000166667	0.0316667
CA-AB-6	Alder Flycatcher	1994	11.99	10.54	11.92	13.83	Flycatcher	12.4098	11.5773	13.3933	0.000166667	0.0475
CA-AB-6	Alder Flycatcher	1995	11.7	10.25	11.63	13.53	Flycatcher	12.3372	11.5029	13.2973	0.000166667	0.0381667
CA-AB-6	Alder Flycatcher	1996	12.01	10.17	11.93	14.28	Flycatcher	12.187	11.3544	13.1901	0.000333333	0.0375
CA-AB-6	Alder Flycatcher	1997	10.57	8.644	10.53	12.73	Flycatcher	11.9802	11.1549	13.0374	0.000333333	0.0445
CA-AB-6	Alder Flycatcher	1998	13.77	12.09	13.7	15.86	Flycatcher	11.7339	10.9297	12.8653	0.000333333	0.0446667
CA-AB-6	Alder Flycatcher	1999	10.99	9.591	10.93	12.74	Flycatcher	11.4387	10.6777	12.5084	0.000166667	0.053
CA-AB-6	Alder Flycatcher	2000	10.81	9.484	10.76	12.41	Flycatcher	11.1322	10.4171	12.1087	0.0005	0.0281667
CA-AB-6	Alder Flycatcher	2001	11.85	10.38	11.81	13.62	Flycatcher	10.8221	10.1366	11.7437	0.0005	0.02
CA-AB-6	Alder Flycatcher	2002	11.69	9.731	11.63	13.95	Flycatcher	10.5099	9.86163	11.3601	0.000833333	0.0228333
CA-AB-6	Alder Flycatcher	2003	10.6	8.717	10.56	12.74	Flycatcher	10.1982	9.57211	10.9775	0.000166667	0.0168333
CA-AB-6	Alder Flycatcher	2004	10.46	8.605	10.4	12.59	Flycatcher	9.88931	9.26507	10.6276	0.000833333	0.0131667
CA-AB-6	Alder Flycatcher	2005	8.442	6.691	8.397	10.44	Flycatcher	9.58604	8.93471	10.3425	0.000833333	0.0095
CA-AB-6	Alder Flycatcher	2006	7.753	6.13	7.72	9.579	Flycatcher	9.28867	8.59479	10.0861	0.00166667	0.00483333
CA-AB-6	Alder Flycatcher	2007	8.407	6.713	8.368	10.4	Flycatcher	8.99419	8.24046	9.81939	0.00216667	0.0045
CA-AB-6	Alder Flycatcher	2008	8.67	6.876	8.631	10.68	Flycatcher	8.69385	7.88101	9.53965	0.00166667	0.00316667
CA-AB-6	Alder Flycatcher	2009	8.377	6.483	8.333	10.54	Flycatcher	8.38712	7.52141	9.28278	0.0025	0.00433333
CA-AB-6	Alder Flycatcher	2010	8.286	6.579	8.251	10.15	Flycatcher	8.06802	7.099	9.0283	0.00233333	0.0065
CA-AB-6	Alder Flycatcher	2011	7.325	5.723	7.296	9.116	Flycatcher	7.72998	6.58277	8.82825	0.0045	0.00766667
CA-AB-6	Barn Swallow	1970	6.256	3.084	5.898	11.12	Swallow Swift Nightjar	6.03826	4.78547	7.86712	0	0
CA-AB-6	Barn Swallow	1971	5.745	3.203	5.526	9.497	Swallow Swift Nightjar	6.22719	5.11753	7.83021	0.000166667	0.000166667
CA-AB-6	Barn Swallow	1972	6.568	4.357	6.463	9.406	Swallow Swift Nightjar	6.42193	5.41988	7.81925	0.00416667	0.00433333
CA-AB-6	Barn Swallow	1973	5.842	4.084	5.754	8.091	Swallow Swift Nightjar	6.62172	5.73264	7.8224	0.00283333	0.0045
CA-AB-6	Barn Swallow	1974	7.026	5.179	6.938	9.434	Swallow Swift Nightjar	6.8277	6.0205	7.85215	0.002	0.0025
CA-AB-6	Barn Swallow	1975	7.818	5.925	7.756	10.12	Swallow Swift Nightjar	7.03672	6.31075	7.98436	0.001	0.0055
CA-AB-6	Barn Swallow	1976	6.587	4.812	6.504	8.815	Swallow Swift Nightjar	7.2468	6.58387	8.12944	0.0005	0.00783333
CA-AB-6	Barn Swallow	1977	6.403	4.648	6.332	8.542	Swallow Swift Nightjar	7.45504	6.80156	8.39626	0.000666667	0.014
CA-AB-6	Barn Swallow	1978	7.805	6.236	7.754	9.7	Swallow Swift Nightjar	7.65835	6.9938	8.61052	0.00183333	0.0195
CA-AB-6	Barn Swallow	1979	7.643	6.087	7.598	9.465	Swallow Swift Nightjar	7.84361	7.12164	8.79151	0.00116667	0.0423333
CA-AB-6	Barn Swallow	1980	8.429	6.806	8.376	10.41	Swallow Swift Nightjar	7.98725	7.19439	8.94048	0.000666667	0.083
CA-AB-6	Barn Swallow	1981	8.216	6.837	8.182	9.79	Swallow Swift Nightjar	8.05745	7.2093	8.95298	0.000666667	0.142833
CA-AB-6	Barn Swallow	1982	8.653	6.939	8.585	10.69	Swallow Swift Nightjar	8.0416	7.21201	8.92987	0.0005	0.1745
CA-AB-6	Barn Swallow	1983	8.293	6.662	8.222	10.32	Swallow Swift Nightjar	7.9434	7.18245	8.77044	0.000666667	0.174333
CA-AB-6	Barn Swallow	1984	7.702	6.633	7.66	8.996	Swallow Swift Nightjar	7.80337	7.12722	8.53341	0.000666667	0.1015
CA-AB-6	Barn Swallow	1985	7.256	6.125	7.237	8.485	Swallow Swift Nightjar	7.64667	7.0703	8.28038	0.00133333	0.0501667
CA-AB-6	Barn Swallow	1986	7.858	6.591	7.807	9.456	Swallow Swift Nightjar	7.48421	6.99926	8.06059	0.001	0.0258333
CA-AB-6	Barn Swallow	1987	7.078	6.497	7.055	7.762	Swallow Swift Nightjar	7.31958	6.90658	7.81847	0.000333333	0.0166667
CA-AB-6	Barn Swallow	1988	7.551	6.27	7.497	9.1	Swallow Swift Nightjar	7.1555	6.78086	7.61549	0.000666667	0.0115
CA-AB-6	Barn Swallow	1989	6.514	5.705	6.49	7.461	Swallow Swift Nightjar	6.99272	6.64127	7.43712	0.000166667	0.0075
CA-AB-6	Barn Swallow	1990	6.539	5.87	6.47	7.543	Swallow Swift Nightjar	6.83185	6.48934	7.31324	0.000166667	0.00633333
CA-AB-6	Barn Swallow	1991	6.729	5.901	6.658	7.989	Swallow Swift Nightjar	6.6737	6.31573	7.20168	0.000166667	0.00366667
CA-AB-6	Barn Swallow	1992	7.387	6.264	7.341	8.796	Swallow Swift Nightjar	6.51532	6.1341	7.07924	0.000333333	0.0123333
CA-AB-6	Barn Swallow	1993	6.067	5.322	6.052	6.924	Swallow Swift Nightjar	6.35475	5.93656	6.93906	0.000333333	0.0178333
CA-AB-6	Barn Swallow	1994	6.518	5.681	6.493	7.47	Swallow Swift Nightjar	6.19192	5.73323	6.79703	0.000666667	0.0176667
CA-AB-6	Barn Swallow	1995	5.851	5.112	5.838	6.699	Swallow Swift Nightjar	6.0187	5.52169	6.62013	0.0005	0.036
CA-AB-6	Barn Swallow	1996	5.958	5.028	5.924	7.08	Swallow Swift Nightjar	5.8234	5.29564	6.42208	0.000666667	0.0531667
CA-AB-6	Barn Swallow	1997	5.84	5.007	5.823	6.766	Swallow Swift Nightjar	5.56268	4.99024	6.16634	0.000666667	0.0995
CA-AB-6	Barn Swallow	1998	4.735	3.918	4.715	5.676	Swallow Swift Nightjar	5.13182	4.59414	5.78282	0.000333333	0.144333
CA-AB-6	Barn Swallow	1999	5.19	4.268	5.17	6.281	Swallow Swift Nightjar	4.59986	4.15072	5.28035	0.001	0.0441667
CA-AB-6	Barn Swallow	2000	3.897	3.123	3.872	4.778	Swallow Swift Nightjar	4.03674	3.66997	4.47449	0.0005	0.0165
CA-AB-6	Barn Swallow	2001	3.176	2.481	3.15	4.025	Swallow Swift Nightjar	3.53491	3.14301	3.90823	0.002	0.00233333
CA-AB-6	Barn Swallow	2002	3.079	2.431	3.059	3.84	Swallow Swift Nightjar	3.11754	2.74189	3.52082	0.0055	0.00116667
CA-AB-6	Barn Swallow	2003	2	1.526	1.991	2.555	Swallow Swift Nightjar	2.82827	2.45513	3.26185	0.0215	0.0005
CA-AB-6	Barn Swallow	2004	2.506	1.899	2.488	3.245	Swallow Swift Nightjar	2.82041	2.49973	3.17493	0.0415	0.000833333
CA-AB-6	Barn Swallow	2005	3.067	2.36	3.049	3.895	Swallow Swift Nightjar	2.84267	2.56223	3.14176	0.00866667	0.0005
CA-AB-6	Barn Swallow	2006	3.212	2.519	3.193	4.004	Swallow Swift Nightjar	2.86743	2.60591	3.14114	0.00283333	0.00116667
CA-AB-6	Barn Swallow	2007	3.134	2.458	3.117	3.939	Swallow Swift Nightjar	2.89187	2.63816	3.17144	0.00133333	0.00216667
CA-AB-6	Barn Swallow	2008	3.05	2.406	3.039	3.803	Swallow Swift Nightjar	2.91559	2.6321	3.22163	0.00166667	0.00166667
CA-AB-6	Barn Swallow	2009	2.879	2.227	2.851	3.706	Swallow Swift Nightjar	2.93837	2.61503	3.29625	0.00133333	0.00316667
CA-AB-6	Barn Swallow	2010	2.707	2.066	2.686	3.478	Swallow Swift Nightjar	2.96104	2.58593	3.38613	0.00366667	0.00366667
CA-AB-6	Barn Swallow	2011	3.034	2.326	3.011	3.898	Swallow Swift Nightjar	2.98474	2.5334	3.50359	0.005	0.0045
CA-AB-6	Eastern Kingbird	1970	0.5756	0.4252	0.5696	0.7699	Flycatcher	0.657036	0.589529	0.730743	0	0
CA-AB-6	Eastern Kingbird	1971	0.6025	0.4771	0.6014	0.7373	Flycatcher	0.655887	0.596712	0.721971	0.000166667	0.000166667
CA-AB-6	Eastern Kingbird	1972	0.7871	0.5974	0.7622	1.111	Flycatcher	0.65383	0.599757	0.715574	0.00616667	0.00633333
CA-AB-6	Eastern Kingbird	1973	0.6525	0.538	0.6479	0.8013	Flycatcher	0.651314	0.601625	0.708015	0.00533333	0.01
CA-AB-6	Eastern Kingbird	1974	0.656	0.5225	0.649	0.832	Flycatcher	0.648656	0.602408	0.700718	0.00183333	0.0045
CA-AB-6	Eastern Kingbird	1975	0.5952	0.5306	0.598	0.6462	Flycatcher	0.64596	0.603492	0.694315	0.00183333	0.0035
CA-AB-6	Eastern Kingbird	1976	0.6781	0.5475	0.6615	0.8933	Flycatcher	0.643254	0.603976	0.687351	0.00316667	0.00283333
CA-AB-6	Eastern Kingbird	1977	0.8289	0.5916	0.8123	1.153	Flycatcher	0.640538	0.603674	0.681816	0.00266667	0.00366667
CA-AB-6	Eastern Kingbird	1978	0.6596	0.5272	0.6586	0.8088	Flycatcher	0.637812	0.603188	0.67609	0.000833333	0.00266667
CA-AB-6	Eastern Kingbird	1979	0.5688	0.4251	0.5649	0.7402	Flycatcher	0.635067	0.602346	0.672154	0.000833333	0.0025
CA-AB-6	Eastern Kingbird	1980	0.6547	0.5	0.6505	0.8368	Flycatcher	0.632306	0.600482	0.667967	0.000333333	0.003
CA-AB-6	Eastern Kingbird	1981	0.6302	0.4832	0.6245	0.8048	Flycatcher	0.62954	0.598086	0.664765	0.00166667	0.00283333
CA-AB-6	Eastern Kingbird	1982	0.6014	0.4626	0.6002	0.7512	Flycatcher	0.626749	0.595757	0.662107	0.000833333	0.004
CA-AB-6	Eastern Kingbird	1983	0.5666	0.4341	0.5639	0.7137	Flycatcher	0.623953	0.592727	0.660274	0.000666667	0.00283333
CA-AB-6	Eastern Kingbird	1984	0.5327	0.4187	0.53	0.6612	Flycatcher	0.621154	0.589121	0.65914	0.00116667	0.00316667
CA-AB-6	Eastern Kingbird	1985	0.6222	0.4741	0.6153	0.8039	Flycatcher	0.618339	0.584953	0.658587	0.000833333	0.00316667
CA-AB-6	Eastern Kingbird	1986	0.6358	0.5202	0.6334	0.7644	Flycatcher	0.615521	0.580581	0.659073	0.00116667	0.00283333
CA-AB-6	Eastern Kingbird	1987	0.6252	0.5216	0.6229	0.7454	Flycatcher	0.612631	0.575843	0.658669	0.000833333	0.0065
CA-AB-6	Eastern Kingbird	1988	0.6454	0.5495	0.6462	0.7427	Flycatcher	0.609661	0.571026	0.65937	0.000166667	0.006
CA-AB-6	Eastern Kingbird	1989	0.6117	0.5255	0.6166	0.6659	Flycatcher	0.606549	0.565966	0.660128	0.000333333	0.00866667
CA-AB-6	Eastern Kingbird	1990	0.6689	0.5358	0.6651	0.8278	Flycatcher	0.603194	0.56067	0.659722	0.000333333	0.014
CA-AB-6	Eastern Kingbird	1991	0.6945	0.5718	0.6891	0.8433	Flycatcher	0.599277	0.555314	0.657338	0.000833333	0.0251667
CA-AB-6	Eastern Kingbird	1992	0.7719	0.6368	0.7671	0.9369	Flycatcher	0.593957	0.549954	0.652884	0.000666667	0.0438333
CA-AB-6	Eastern Kingbird	1993	0.7516	0.5758	0.744	0.9802	Flycatcher	0.584502	0.543829	0.634875	0.0015	0.0721667
CA-AB-6	Eastern Kingbird	1994	0.5064	0.4533	0.5083	0.5516	Flycatcher	0.571023	0.529763	0.615292	0.00416667	0.0401667
CA-AB-6	Eastern Kingbird	1995	0.5317	0.4769	0.5294	0.5972	Flycatcher	0.555734	0.507621	0.601327	0.019	0.00466667
CA-AB-6	Eastern Kingbird	1996	0.4917	0.417	0.4904	0.5757	Flycatcher	0.540546	0.488787	0.58642	0.0585	0.00283333
CA-AB-6	Eastern Kingbird	1997	0.4927	0.4472	0.4942	0.5302	Flycatcher	0.527872	0.48084	0.571599	0.114667	0.002
CA-AB-6	Eastern Kingbird	1998	0.4903	0.3951	0.4892	0.5983	Flycatcher	0.51832	0.472735	0.561235	0.142333	0.000833333
CA-AB-6	Eastern Kingbird	1999	0.4887	0.4149	0.4846	0.5791	Flycatcher	0.510831	0.468123	0.551331	0.130833	0.000833333
CA-AB-6	Eastern Kingbird	2000	0.4848	0.4197	0.4882	0.5275	Flycatcher	0.505279	0.464766	0.542745	0.095	0.002
CA-AB-6	Eastern Kingbird	2001	0.5051	0.4068	0.5034	0.6121	Flycatcher	0.500778	0.461846	0.536538	0.053	0.0005
CA-AB-6	Eastern Kingbird	2002	0.5025	0.4404	0.5005	0.5755	Flycatcher	0.496833	0.459452	0.532261	0.0276667	0.00166667
CA-AB-6	Eastern Kingbird	2003	0.5396	0.4438	0.5368	0.6533	Flycatcher	0.493133	0.457481	0.52781	0.0171667	0.0025
CA-AB-6	Eastern Kingbird	2004	0.5007	0.3693	0.4993	0.6405	Flycatcher	0.489562	0.453738	0.525965	0.0115	0.00366667
CA-AB-6	Eastern Kingbird	2005	0.4874	0.3684	0.4823	0.627	Flycatcher	0.48603	0.446676	0.525756	0.00733333	0.00516667
CA-AB-6	Eastern Kingbird	2006	0.4322	0.3272	0.4316	0.5464	Flycatcher	0.482526	0.440156	0.525862	0.00766667	0.00266667
CA-AB-6	Eastern Kingbird	2007	0.5276	0.4012	0.5234	0.6769	Flycatcher	0.478858	0.432432	0.527125	0.0065	0.0025
CA-AB-6	Eastern Kingbird	2008	0.5105	0.3958	0.5071	0.6448	Flycatcher	0.474454	0.423322	0.527547	0.00583333	0.00466667
CA-AB-6	Eastern Kingbird	2009	0.4378	0.3418	0.4357	0.5463	Flycatcher	0.469256	0.413159	0.529343	0.00666667	0.005
CA-AB-6	Eastern Kingbird	2010	0.4398	0.3074	0.4341	0.6057	Flycatcher	0.462994	0.399586	0.531892	0.01	0.0065
CA-AB-6	Eastern Kingbird	2011	0.4918	0.3448	0.4849	0.68	Flycatcher	0.455202	0.378733	0.538258	0.0101667	0.00833333
CA-AB-6	Eastern Phoebe	1970	1.027	0.6621	1.014	1.473	Flycatcher	1.40736	1.03419	1.9158	0	0
CA-AB-6	Eastern Phoebe	1971	1.702	0.9937	1.633	2.813	Flycatcher	1.78347	1.42404	2.25996	0.000166667	0.000166667
CA-AB-6	Eastern Phoebe	1972	2.745	1.826	2.692	3.983	Flycatcher	2.25545	1.58583	2.98509	0.000666667	0.00266667
CA-AB-6	Eastern Phoebe	1973	3.922	2.532	3.843	5.848	Flycatcher	2.80837	1.57038	4.12032	0.000166667	0.0356667
CA-AB-6	Eastern Phoebe	1974	2.718	1.731	2.637	4.171	Flycatcher	2.60817	1.54592	3.80743	0.000166667	0.5885
CA-AB-6	Eastern Phoebe	1975	3.321	2.218	3.256	4.757	Flycatcher	2.13208	1.51865	2.89981	0.000333333	0.2655
CA-AB-6	Eastern Phoebe	1976	1.821	1.222	1.788	2.629	Flycatcher	1.70361	1.36545	2.14245	0.000666667	0.0485
CA-AB-6	Eastern Phoebe	1977	0.8399	0.5497	0.8226	1.238	Flycatcher	1.36425	1.01504	1.76674	0.009	0.000166667
CA-AB-6	Eastern Phoebe	1978	0.8751	0.4941	0.8424	1.445	Flycatcher	1.20118	0.944805	1.60389	0.319167	0.000166667
CA-AB-6	Eastern Phoebe	1979	1.037	0.5773	1.015	1.64	Flycatcher	1.1683	0.948027	1.52767	0.416833	0.000166667
CA-AB-6	Eastern Phoebe	1980	1.395	0.8931	1.37	2.056	Flycatcher	1.16524	0.961972	1.49055	0.134167	0.000166667
CA-AB-6	Eastern Phoebe	1981	1.027	0.6664	1.012	1.495	Flycatcher	1.16755	0.976596	1.46456	0.0316667	0.000166667
CA-AB-6	Eastern Phoebe	1982	0.9613	0.5818	0.9419	1.453	Flycatcher	1.17222	0.993447	1.44145	0.0166667	0.000166667
CA-AB-6	Eastern Phoebe	1983	1.467	0.8883	1.424	2.278	Flycatcher	1.17748	1.0117	1.41864	0.00466667	0.000166667
CA-AB-6	Eastern Phoebe	1984	1.172	0.7163	1.135	1.843	Flycatcher	1.18301	1.03038	1.39592	0.00233333	0.000166667
CA-AB-6	Eastern Phoebe	1985	0.825	0.493	0.8086	1.236	Flycatcher	1.18869	1.04637	1.37712	0.00183333	0.000166667
CA-AB-6	Eastern Phoebe	1986	0.9359	0.626	0.9222	1.343	Flycatcher	1.19444	1.06303	1.35925	0.000666667	0.000166667
CA-AB-6	Eastern Phoebe	1987	1.547	1.083	1.524	2.187	Flycatcher	1.20024	1.07705	1.34601	0.000666667	0.000166667
CA-AB-6	Eastern Phoebe	1988	1.085	0.7761	1.069	1.472	Flycatcher	1.20603	1.08799	1.33649	0.000166667	0.000166667
CA-AB-6	Eastern Phoebe	1989	1.313	0.9314	1.3	1.791	Flycatcher	1.21171	1.09409	1.33559	0.000166667	0.000333333
CA-AB-6	Eastern Phoebe	1990	1.331	1.009	1.314	1.742	Flycatcher	1.21731	1.09443	1.3397	0.000333333	0.000166667
CA-AB-6	Eastern Phoebe	1991	1.021	0.7523	1.014	1.33	Flycatcher	1.2227	1.09289	1.35169	0.000166667	0.000166667
CA-AB-6	Eastern Phoebe	1992	1.295	1.036	1.29	1.589	Flycatcher	1.22726	1.08668	1.36699	0.000166667	0.000166667
CA-AB-6	Eastern Phoebe	1993	1.367	1.115	1.354	1.681	Flycatcher	1.22839	1.0791	1.3744	0.000166667	0.000166667
CA-AB-6	Eastern Phoebe	1994	1.283	1.085	1.282	1.498	Flycatcher	1.22368	1.07018	1.37089	0.000166667	0.000333333
CA-AB-6	Eastern Phoebe	1995	1.549	1.367	1.536	1.806	Flycatcher	1.21282	1.05869	1.35767	0.000166667	0.000333333
CA-AB-6	Eastern Phoebe	1996	1.147	0.8991	1.134	1.46	Flycatcher	1.19631	1.04868	1.33694	0.000166667	0.000166667
CA-AB-6	Eastern Phoebe	1997	1.108	0.903	1.11	1.311	Flycatcher	1.17667	1.03782	1.31364	0.000166667	0.000166667
CA-AB-6	Eastern Phoebe	1998	1.26	0.9838	1.255	1.565	Flycatcher	1.15541	1.02534	1.29055	0.000166667	0.000166667
CA-AB-6	Eastern Phoebe	1999	1.235	0.9501	1.227	1.557	Flycatcher	1.13193	1.01058	1.25541	0.000166667	0.000166667
CA-AB-6	Eastern Phoebe	2000	1.133	0.8507	1.124	1.469	Flycatcher	1.10834	0.994337	1.22256	0.000166667	0.000333333
CA-AB-6	Eastern Phoebe	2001	0.8882	0.6529	0.8842	1.164	Flycatcher	1.08486	0.977192	1.1914	0.000166667	0.000166667
CA-AB-6	Eastern Phoebe	2002	1.211	0.914	1.211	1.508	Flycatcher	1.0617	0.959568	1.16443	0.000166667	0.000166667
CA-AB-6	Eastern Phoebe	2003	0.847	0.6039	0.8384	1.144	Flycatcher	1.03885	0.938315	1.14217	0.000166667	0.000333333
CA-AB-6	Eastern Phoebe	2004	0.6458	0.433	0.6378	0.8981	Flycatcher	1.01632	0.914595	1.12438	0.000166667	0.000333333
CA-AB-6	Eastern Phoebe	2005	0.846	0.62	0.8395	1.098	Flycatcher	0.994168	0.889612	1.11075	0.000166667	0.000166667
CA-AB-6	Eastern Phoebe	2006	1.321	1.053	1.317	1.609	Flycatcher	0.972212	0.863234	1.09903	0.000166667	0.000166667
CA-AB-6	Eastern Phoebe	2007	0.9898	0.7319	0.9815	1.296	Flycatcher	0.9501	0.83454	1.08974	0.000166667	0.0005
CA-AB-6	Eastern Phoebe	2008	0.7478	0.5274	0.7412	1.005	Flycatcher	0.926899	0.805273	1.07847	0.000166667	0.000333333
CA-AB-6	Eastern Phoebe	2009	0.9977	0.7232	0.9866	1.323	Flycatcher	0.902534	0.774317	1.0703	0.000333333	0.000666667
CA-AB-6	Eastern Phoebe	2010	0.8328	0.5989	0.8264	1.107	Flycatcher	0.876325	0.737437	1.05954	0.000666667	0.0015
CA-AB-6	Eastern Phoebe	2011	0.749	0.5011	0.7364	1.064	Flycatcher	0.847517	0.684907	1.05183	0.0005	0.0015
CA-AB-6	Least Flycatcher	1970	12.03	7.628	11.87	17.41	Flycatcher	13.8593	12.3877	15.3128	0	0
CA-AB-6	Least Flycatcher	1971	14.04	9.064	13.87	19.12	Flycatcher	13.9001	12.6857	15.1797	0.000166667	0.000166667
CA-AB-6	Least Flycatcher	1972	12.86	9.766	12.78	16.49	Flycatcher	13.9252	12.811	15.0916	0.0095	0.00683333
CA-AB-6	Least Flycatcher	1973	12.68	9.834	12.63	15.96	Flycatcher	13.9441	12.9165	15.0175	0.008	0.00416667
CA-AB-6	Least Flycatcher	1974	12.95	9.684	12.86	16.7	Flycatcher	13.9619	13.0072	14.9437	0.005	0.00383333
CA-AB-6	Least Flycatcher	1975	15.05	12.84	15.11	16.87	Flycatcher	13.9788	13.0894	14.8911	0.00283333	0.003
CA-AB-6	Least Flycatcher	1976	14.05	11.12	14.1	16.68	Flycatcher	13.9943	13.1761	14.8353	0.00133333	0.0045
CA-AB-6	Least Flycatcher	1977	11.65	9.192	11.64	14.26	Flycatcher	14.0096	13.2528	14.7871	0.00166667	0.0025
CA-AB-6	Least Flycatcher	1978	14.47	12.44	14.45	16.48	Flycatcher	14.0244	13.3321	14.7439	0.00133333	0.0035
CA-AB-6	Least Flycatcher	1979	14.77	12.33	14.86	16.84	Flycatcher	14.0386	13.3972	14.7002	0.000666667	0.0025
CA-AB-6	Least Flycatcher	1980	14.69	12.62	14.73	16.64	Flycatcher	14.0516	13.4543	14.6679	0.000666667	0.00483333
CA-AB-6	Least Flycatcher	1981	14.04	11.97	14.05	16.27	Flycatcher	14.0643	13.5101	14.6399	0.00133333	0.00283333
CA-AB-6	Least Flycatcher	1982	14.41	12.11	14.28	17.5	Flycatcher	14.0766	13.5432	14.6317	0.00116667	0.00266667
CA-AB-6	Least Flycatcher	1983	12.51	10.2	12.45	15.23	Flycatcher	14.0886	13.5736	14.6234	0.001	0.0025
CA-AB-6	Least Flycatcher	1984	13.92	11.68	13.95	16.19	Flycatcher	14.1005	13.5897	14.6299	0.001	0.00183333
CA-AB-6	Least Flycatcher	1985	14.38	12.83	14.41	15.74	Flycatcher	14.1118	13.5937	14.6574	0.000666667	0.002
CA-AB-6	Least Flycatcher	1986	14.36	13.05	14.34	15.73	Flycatcher	14.1234	13.5866	14.6982	0.00183333	0.00166667
CA-AB-6	Least Flycatcher	1987	14.39	12.48	14.45	16.02	Flycatcher	14.1342	13.5665	14.7611	0.000666667	0.00183333
CA-AB-6	Least Flycatcher	1988	14.07	12.22	14.03	16.24	Flycatcher	14.144	13.5383	14.8224	0.000666667	0.00266667
CA-AB-6	Least Flycatcher	1989	13.45	12.06	13.44	14.92	Flycatcher	14.1523	13.501	14.8946	0.00183333	0.00366667
CA-AB-6	Least Flycatcher	1990	14.61	13.19	14.62	15.93	Flycatcher	14.1587	13.4709	14.9767	0.002	0.0035
CA-AB-6	Least Flycatcher	1991	13.23	11.39	13.21	15.28	Flycatcher	14.1615	13.4179	15.0501	0.00133333	0.0045
CA-AB-6	Least Flycatcher	1992	13.95	12.57	13.89	15.67	Flycatcher	14.1536	13.3577	15.1139	0.00166667	0.005
CA-AB-6	Least Flycatcher	1993	13.85	11.96	13.67	16.52	Flycatcher	14.1041	13.2938	15.0528	0.00216667	0.00866667
CA-AB-6	Least Flycatcher	1994	15.66	13.54	15.56	18.32	Flycatcher	13.9825	13.1919	14.895	0.00166667	0.0161667
CA-AB-6	Least Flycatcher	1995	13.77	12.49	13.66	15.67	Flycatcher	13.7721	13.0111	14.636	0.002	0.0423333
CA-AB-6	Least Flycatcher	1996	13.4	11.71	13.33	15.5	Flycatcher	13.4733	12.7102	14.3348	0.00183333	0.0541667
CA-AB-6	Least Flycatcher	1997	12.65	11.48	12.57	14.27	Flycatcher	13.1088	12.3432	13.9906	0.001	0.0691667
CA-AB-6	Least Flycatcher	1998	13.54	11.92	13.46	15.56	Flycatcher	12.7009	11.9604	13.6775	0.000833333	0.0666667
CA-AB-6	Least Flycatcher	1999	13.11	12.03	13.06	14.46	Flycatcher	12.2462	11.5757	13.1788	0.00116667	0.0648333
CA-AB-6	Least Flycatcher	2000	11.91	10.12	11.91	13.69	Flycatcher	11.7821	11.1898	12.609	0.00133333	0.044
CA-AB-6	Least Flycatcher	2001	11.49	10.44	11.46	12.73	Flycatcher	11.3236	10.7845	12.0445	0.00166667	0.0221667
CA-AB-6	Least Flycatcher	2002	10.95	9.833	10.91	12.28	Flycatcher	10.8779	10.3751	11.5042	0.00116667	0.0116667
CA-AB-6	Least Flycatcher	2003	10.78	9.237	10.78	12.44	Flycatcher	10.4469	9.96328	11.0089	0.00166667	0.00683333
CA-AB-6	Least Flycatcher	2004	8.724	7.263	8.71	10.26	Flycatcher	10.0311	9.55731	10.5709	0.00266667	0.00433333
CA-AB-6	Least Flycatcher	2005	8.446	7.271	8.484	9.466	Flycatcher	9.63053	9.14497	10.2084	0.00233333	0.00283333
CA-AB-6	Least Flycatcher	2006	9.738	8.453	9.777	10.82	Flycatcher	9.24301	8.73204	9.85825	0.00233333	0.00383333
CA-AB-6	Least Flycatcher	2007	9.959	8.513	9.953	11.44	Flycatcher	8.86422	8.31619	9.52011	0.00183333	0.006
CA-AB-6	Least Flycatcher	2008	8.428	7.018	8.379	10.09	Flycatcher	8.48231	7.90584	9.12492	0.00166667	0.0123333
CA-AB-6	Least Flycatcher	2009	8.092	6.627	8.061	9.726	Flycatcher	8.09481	7.45663	8.78292	0.00283333	0.0178333
CA-AB-6	Least Flycatcher	2010	7.772	6.443	7.747	9.257	Flycatcher	7.6938	6.93932	8.46304	0.00483333	0.0216667
CA-AB-6	Least Flycatcher	2011	6.559	5.147	6.529	8.11	Flycatcher	7.27007	6.21957	8.17202	0.00566667	0.024
CA-AB-6	Olive-sided Flycatcher	1970	0.6361	0.4668	0.6303	0.8354	Flycatcher	0.615795	0.475973	0.711371	0	0
CA-AB-6	Olive-sided Flycatcher	1971	0.6367	0.3988	0.6356	0.8583	Flycatcher	0.621077	0.53512	0.693048	0.000166667	0.000166667
CA-AB-6	Olive-sided Flycatcher	1972	0.7215	0.5791	0.7164	0.9121	Flycatcher	0.620347	0.561768	0.68643	0.00166667	0.054
CA-AB-6	Olive-sided Flycatcher	1973	0.6604	0.5359	0.653	0.8251	Flycatcher	0.608816	0.557793	0.673977	0.001	0.126
CA-AB-6	Olive-sided Flycatcher	1974	0.6286	0.3936	0.641	0.7884	Flycatcher	0.59415	0.547514	0.652947	0.001	0.0608333
CA-AB-6	Olive-sided Flycatcher	1975	0.6276	0.5227	0.6262	0.7427	Flycatcher	0.578959	0.536245	0.633464	0.001	0.0218333
CA-AB-6	Olive-sided Flycatcher	1976	0.6045	0.4979	0.6024	0.7194	Flycatcher	0.563866	0.525154	0.612407	0.000333333	0.0103333
CA-AB-6	Olive-sided Flycatcher	1977	0.5721	0.4612	0.569	0.7027	Flycatcher	0.549051	0.513365	0.592052	0.0005	0.00583333
CA-AB-6	Olive-sided Flycatcher	1978	0.5857	0.4837	0.5815	0.7144	Flycatcher	0.534593	0.502245	0.572946	0.001	0.00316667
CA-AB-6	Olive-sided Flycatcher	1979	0.5162	0.3975	0.5124	0.6518	Flycatcher	0.520523	0.490776	0.554791	0.001	0.0015
CA-AB-6	Olive-sided Flycatcher	1980	0.4438	0.3528	0.4409	0.5516	Flycatcher	0.50685	0.479665	0.53748	0.0015	0.001
CA-AB-6	Olive-sided Flycatcher	1981	0.4452	0.363	0.4434	0.5345	Flycatcher	0.493564	0.46815	0.521438	0.00233333	0.0005
CA-AB-6	Olive-sided Flycatcher	1982	0.5324	0.4337	0.5293	0.6507	Flycatcher	0.480653	0.456272	0.506534	0.00266667	0.000333333
CA-AB-6	Olive-sided Flycatcher	1983	0.4407	0.3526	0.4402	0.5288	Flycatcher	0.468112	0.444915	0.492301	0.002	0.0005
CA-AB-6	Olive-sided Flycatcher	1984	0.3994	0.3331	0.3985	0.4709	Flycatcher	0.455926	0.433101	0.478901	0.002	0.000333333
CA-AB-6	Olive-sided Flycatcher	1985	0.4036	0.3228	0.4036	0.4817	Flycatcher	0.444092	0.421749	0.467124	0.00316667	0.000166667
CA-AB-6	Olive-sided Flycatcher	1986	0.4588	0.3919	0.4572	0.5337	Flycatcher	0.432595	0.410287	0.455088	0.003	0.000166667
CA-AB-6	Olive-sided Flycatcher	1987	0.41	0.3319	0.409	0.494	Flycatcher	0.421396	0.398521	0.444341	0.0015	0.000333333
CA-AB-6	Olive-sided Flycatcher	1988	0.4726	0.3882	0.4672	0.5889	Flycatcher	0.410472	0.386971	0.433831	0.0015	0.0005
CA-AB-6	Olive-sided Flycatcher	1989	0.4111	0.3466	0.409	0.4901	Flycatcher	0.399791	0.375216	0.424006	0.00116667	0.000833333
CA-AB-6	Olive-sided Flycatcher	1990	0.3926	0.3335	0.3901	0.4704	Flycatcher	0.389368	0.363812	0.414752	0.003	0.001
CA-AB-6	Olive-sided Flycatcher	1991	0.4732	0.3384	0.4494	0.7386	Flycatcher	0.379171	0.352478	0.40525	0.00316667	0.001
CA-AB-6	Olive-sided Flycatcher	1992	0.3725	0.3236	0.3709	0.4332	Flycatcher	0.369087	0.341582	0.395535	0.009	0.00133333
CA-AB-6	Olive-sided Flycatcher	1993	0.315	0.2727	0.3132	0.3695	Flycatcher	0.358557	0.330064	0.384215	0.0201667	0.0015
CA-AB-6	Olive-sided Flycatcher	1994	0.3639	0.3104	0.3553	0.4807	Flycatcher	0.347761	0.319831	0.372716	0.0653333	0.001
CA-AB-6	Olive-sided Flycatcher	1995	0.3186	0.2771	0.3178	0.366	Flycatcher	0.337147	0.309356	0.361121	0.095	0.000333333
CA-AB-6	Olive-sided Flycatcher	1996	0.3339	0.29	0.3331	0.3823	Flycatcher	0.327262	0.300542	0.350616	0.122	0.000333333
CA-AB-6	Olive-sided Flycatcher	1997	0.3189	0.2722	0.3187	0.3663	Flycatcher	0.318322	0.29274	0.341277	0.0996667	0.0005
CA-AB-6	Olive-sided Flycatcher	1998	0.3417	0.2975	0.3403	0.3951	Flycatcher	0.310353	0.284173	0.333083	0.0823333	0.00116667
CA-AB-6	Olive-sided Flycatcher	1999	0.2695	0.2309	0.2692	0.3106	Flycatcher	0.302826	0.274646	0.324956	0.0621667	0.001
CA-AB-6	Olive-sided Flycatcher	2000	0.2985	0.2538	0.2939	0.3746	Flycatcher	0.296723	0.26808	0.317886	0.089	0.0005
CA-AB-6	Olive-sided Flycatcher	2001	0.2619	0.2287	0.2614	0.2974	Flycatcher	0.291635	0.263062	0.311374	0.065	0.001
CA-AB-6	Olive-sided Flycatcher	2002	0.2753	0.2307	0.2752	0.3191	Flycatcher	0.287337	0.26343	0.305513	0.0453333	0.0005
CA-AB-6	Olive-sided Flycatcher	2003	0.2691	0.2324	0.2689	0.3068	Flycatcher	0.283406	0.263799	0.300995	0.0245	0.000666667
CA-AB-6	Olive-sided Flycatcher	2004	0.259	0.1523	0.2687	0.3361	Flycatcher	0.279614	0.26243	0.29809	0.0101667	0.002
CA-AB-6	Olive-sided Flycatcher	2005	0.3065	0.2618	0.306	0.3535	Flycatcher	0.275852	0.258575	0.297553	0.00466667	0.00316667
CA-AB-6	Olive-sided Flycatcher	2006	0.2964	0.2556	0.2955	0.3443	Flycatcher	0.271891	0.253151	0.297197	0.002	0.00933333
CA-AB-6	Olive-sided Flycatcher	2007	0.2996	0.2592	0.299	0.3453	Flycatcher	0.267586	0.246926	0.295332	0.00183333	0.011
CA-AB-6	Olive-sided Flycatcher	2008	0.2433	0.1564	0.2467	0.3232	Flycatcher	0.262648	0.240686	0.290061	0.0015	0.0135
CA-AB-6	Olive-sided Flycatcher	2009	0.2568	0.1988	0.2561	0.3181	Flycatcher	0.25716	0.234063	0.285001	0.00166667	0.00866667
CA-AB-6	Olive-sided Flycatcher	2010	0.2511	0.2142	0.2496	0.2968	Flycatcher	0.250883	0.225718	0.279807	0.00216667	0.0106667
CA-AB-6	Olive-sided Flycatcher	2011	0.2258	0.1911	0.2255	0.2629	Flycatcher	0.243573	0.211746	0.277576	0.00366667	0.0125
CA-AB-6	Tree Swallow	1970	5.62	3.35	5.395	9.137	Swallow Swift Nightjar	4.87474	3.91586	5.95805	0	0
CA-AB-6	Tree Swallow	1971	3.982	1.996	3.825	6.904	Swallow Swift Nightjar	4.90651	4.04483	5.89471	0.000166667	0.000166667
CA-AB-6	Tree Swallow	1972	5.956	3.517	5.781	9.509	Swallow Swift Nightjar	4.93791	4.1497	5.8362	0.00466667	0.00633333
CA-AB-6	Tree Swallow	1973	4.789	2.773	4.636	7.636	Swallow Swift Nightjar	4.96935	4.2424	5.7963	0.00583333	0.006
CA-AB-6	Tree Swallow	1974	5.304	3.222	5.125	8.245	Swallow Swift Nightjar	5.00205	4.32119	5.77063	0.007	0.00416667
CA-AB-6	Tree Swallow	1975	4.65	2.762	4.523	7.233	Swallow Swift Nightjar	5.03579	4.39748	5.75921	0.00766667	0.00433333
CA-AB-6	Tree Swallow	1976	4.914	2.803	4.724	7.984	Swallow Swift Nightjar	5.07035	4.46392	5.74691	0.00583333	0.00266667
CA-AB-6	Tree Swallow	1977	5.902	3.676	5.758	9.115	Swallow Swift Nightjar	5.10572	4.5269	5.74105	0.00716667	0.003
CA-AB-6	Tree Swallow	1978	4.457	2.616	4.32	7.026	Swallow Swift Nightjar	5.14089	4.58795	5.74834	0.00483333	0.00383333
CA-AB-6	Tree Swallow	1979	5.087	3.106	4.975	7.671	Swallow Swift Nightjar	5.17645	4.65358	5.76037	0.006	0.00166667
CA-AB-6	Tree Swallow	1980	5.357	3.977	5.302	7.054	Swallow Swift Nightjar	5.21124	4.71723	5.81186	0.00466667	0.003
CA-AB-6	Tree Swallow	1981	4.338	2.955	4.272	6.165	Swallow Swift Nightjar	5.24516	4.7704	5.8582	0.007	0.00216667
CA-AB-6	Tree Swallow	1982	7.01	4.435	6.792	10.73	Swallow Swift Nightjar	5.27647	4.8154	5.89472	0.00483333	0.00266667
CA-AB-6	Tree Swallow	1983	5.494	3.683	5.381	8.033	Swallow Swift Nightjar	5.30522	4.85656	5.89475	0.0055	0.00233333
CA-AB-6	Tree Swallow	1984	6.502	3.935	6.31	10.32	Swallow Swift Nightjar	5.33288	4.8965	5.88817	0.005	0.00316667
CA-AB-6	Tree Swallow	1985	5.829	4.071	5.753	8.032	Swallow Swift Nightjar	5.35989	4.92929	5.88109	0.00383333	0.003
CA-AB-6	Tree Swallow	1986	6.243	4.757	6.153	8.21	Swallow Swift Nightjar	5.38636	4.93562	5.8805	0.00383333	0.005
CA-AB-6	Tree Swallow	1987	5.71	3.912	5.609	8.109	Swallow Swift Nightjar	5.4124	4.93977	5.8805	0.00266667	0.0035
CA-AB-6	Tree Swallow	1988	5.698	4.165	5.633	7.546	Swallow Swift Nightjar	5.43904	4.92851	5.90053	0.0075	0.00316667
CA-AB-6	Tree Swallow	1989	5.193	3.561	5.122	7.25	Swallow Swift Nightjar	5.46661	4.92232	5.92596	0.0095	0.0035
CA-AB-6	Tree Swallow	1990	5.288	3.964	5.25	6.814	Swallow Swift Nightjar	5.49716	4.93487	5.96463	0.0165	0.00266667
CA-AB-6	Tree Swallow	1991	5.084	3.878	5.05	6.46	Swallow Swift Nightjar	5.5347	4.96508	6.02035	0.0326667	0.00216667
CA-AB-6	Tree Swallow	1992	4.703	3.694	4.674	5.819	Swallow Swift Nightjar	5.58745	5.03618	6.07414	0.0616667	0.00166667
CA-AB-6	Tree Swallow	1993	5.219	4.187	5.187	6.428	Swallow Swift Nightjar	5.6641	5.15996	6.14997	0.099	0.00133333
CA-AB-6	Tree Swallow	1994	5.769	4.859	5.761	6.747	Swallow Swift Nightjar	5.76723	5.29853	6.27294	0.102667	0.001
CA-AB-6	Tree Swallow	1995	5.783	4.77	5.75	6.967	Swallow Swift Nightjar	5.88886	5.39703	6.44201	0.0723333	0.00166667
CA-AB-6	Tree Swallow	1996	5.972	5.024	5.954	7.046	Swallow Swift Nightjar	6.02446	5.45005	6.67349	0.064	0.00366667
CA-AB-6	Tree Swallow	1997	6.232	5.203	6.196	7.441	Swallow Swift Nightjar	6.14722	5.47864	6.9036	0.0361667	0.00416667
CA-AB-6	Tree Swallow	1998	6.665	5.359	6.622	8.237	Swallow Swift Nightjar	6.14832	5.46273	6.97579	0.0198333	0.011
CA-AB-6	Tree Swallow	1999	6.363	5.114	6.33	7.803	Swallow Swift Nightjar	5.99344	5.39065	6.85613	0.012	0.0375
CA-AB-6	Tree Swallow	2000	6.014	4.499	5.958	7.764	Swallow Swift Nightjar	5.71223	5.15512	6.369	0.0075	0.0583333
CA-AB-6	Tree Swallow	2001	4.931	3.792	4.899	6.273	Swallow Swift Nightjar	5.40596	4.73194	6.17334	0.00616667	0.0691667
CA-AB-6	Tree Swallow	2002	5.623	4.282	5.589	7.194	Swallow Swift Nightjar	5.13282	4.43328	6.1169	0.0075	0.0458333
CA-AB-6	Tree Swallow	2003	4.86	3.659	4.822	6.296	Swallow Swift Nightjar	4.98326	4.27139	6.09385	0.00633333	0.0355
CA-AB-6	Tree Swallow	2004	5.213	3.89	5.168	6.776	Swallow Swift Nightjar	5.28048	4.62986	6.20864	0.00683333	0.0188333
CA-AB-6	Tree Swallow	2005	5.347	4.053	5.303	6.934	Swallow Swift Nightjar	5.64973	5.03324	6.42144	0.0065	0.00883333
CA-AB-6	Tree Swallow	2006	6.675	4.957	6.601	8.833	Swallow Swift Nightjar	6.04654	5.45711	6.76485	0.00766667	0.0136667
CA-AB-6	Tree Swallow	2007	7.03	5.311	6.962	9.088	Swallow Swift Nightjar	6.46534	5.83284	7.20188	0.005	0.0155
CA-AB-6	Tree Swallow	2008	7.773	5.957	7.686	10.12	Swallow Swift Nightjar	6.90623	6.17087	7.75354	0.00483333	0.0158333
CA-AB-6	Tree Swallow	2009	6.391	4.735	6.318	8.455	Swallow Swift Nightjar	7.36837	6.41555	8.39757	0.0045	0.0165
CA-AB-6	Tree Swallow	2010	7.519	5.617	7.453	9.826	Swallow Swift Nightjar	7.85756	6.57994	9.19578	0.007	0.0113333
CA-AB-6	Tree Swallow	2011	8.165	5.994	8.051	11.02	Swallow Swift Nightjar	8.37773	6.67813	10.1091	0.00866667	0.0111667
CA-AB-6	Western Wood-Pewee	1970	5.525	4.619	5.507	6.563	Flycatcher	5.58335	5.0175	6.13149	0	0
CA-AB-6	Western Wood-Pewee	1971	5.948	4.933	5.918	7.162	Flycatcher	5.53461	5.0583	6.02211	0.000166667	0.000166667
CA-AB-6	Western Wood-Pewee	1972	5.468	4.55	5.47	6.348	Flycatcher	5.47338	5.04114	5.9194	0.00333333	0.0136667
CA-AB-6	Western Wood-Pewee	1973	6.109	5.284	6.097	7.018	Flycatcher	5.40803	5.01449	5.81847	0.003	0.00733333
CA-AB-6	Western Wood-Pewee	1974	5.364	2.827	5.708	6.809	Flycatcher	5.34183	4.98052	5.71126	0.00383333	0.0055
CA-AB-6	Western Wood-Pewee	1975	4.297	2.846	4.3	5.711	Flycatcher	5.27609	4.94578	5.61052	0.00216667	0.002
CA-AB-6	Western Wood-Pewee	1976	4.891	3.501	4.88	6.506	Flycatcher	5.21095	4.90981	5.51535	0.00133333	0.00183333
CA-AB-6	Western Wood-Pewee	1977	5.285	4.623	5.278	5.992	Flycatcher	5.14671	4.86629	5.42619	0.003	0.00166667
CA-AB-6	Western Wood-Pewee	1978	5.117	4.431	5.078	6.014	Flycatcher	5.08384	4.82076	5.34486	0.00466667	0.000833333
CA-AB-6	Western Wood-Pewee	1979	5.273	4.549	5.217	6.399	Flycatcher	5.02195	4.75585	5.26898	0.00466667	0.00183333
CA-AB-6	Western Wood-Pewee	1980	4.805	4.147	4.73	6.115	Flycatcher	4.96118	4.69338	5.19728	0.00366667	0.000166667
CA-AB-6	Western Wood-Pewee	1981	4.622	3.966	4.619	5.313	Flycatcher	4.90173	4.62201	5.13377	0.0055	0.000666667
CA-AB-6	Western Wood-Pewee	1982	4.697	4.077	4.655	5.587	Flycatcher	4.84394	4.55805	5.07861	0.00833333	0.000166667
CA-AB-6	Western Wood-Pewee	1983	4.369	3.789	4.358	5.003	Flycatcher	4.78802	4.49195	5.02959	0.0106667	0.000666667
CA-AB-6	Western Wood-Pewee	1984	5.032	4.107	4.815	7.086	Flycatcher	4.7347	4.44314	4.98401	0.0163333	0.000166667
CA-AB-6	Western Wood-Pewee	1985	4.567	3.973	4.517	5.517	Flycatcher	4.68362	4.40732	4.94678	0.0165	0.000166667
CA-AB-6	Western Wood-Pewee	1986	4.72	4.105	4.664	5.71	Flycatcher	4.63442	4.36891	4.91472	0.0138333	0.000833333
CA-AB-6	Western Wood-Pewee	1987	4.65	4.047	4.641	5.324	Flycatcher	4.58674	4.32029	4.88632	0.011	0.0005
CA-AB-6	Western Wood-Pewee	1988	4.678	4.017	4.609	5.735	Flycatcher	4.54106	4.27235	4.8634	0.0175	0.000833333
CA-AB-6	Western Wood-Pewee	1989	5.274	4.183	5.133	7.125	Flycatcher	4.49664	4.21871	4.84253	0.0138333	0.000833333
CA-AB-6	Western Wood-Pewee	1990	4.342	3.83	4.307	5.136	Flycatcher	4.45432	4.16341	4.8256	0.023	0.00133333
CA-AB-6	Western Wood-Pewee	1991	4.573	3.938	4.461	5.929	Flycatcher	4.41407	4.11038	4.8059	0.0256667	0.0015
CA-AB-6	Western Wood-Pewee	1992	4.562	3.712	4.436	6.031	Flycatcher	4.3744	4.05469	4.7982	0.0308333	0.00116667
CA-AB-6	Western Wood-Pewee	1993	4.203	3.628	4.106	5.334	Flycatcher	4.32732	4.00012	4.74966	0.0386667	0.002
CA-AB-6	Western Wood-Pewee	1994	4.003	3.519	3.958	4.795	Flycatcher	4.26465	3.9356	4.68981	0.0386667	0.00233333
CA-AB-6	Western Wood-Pewee	1995	4.761	3.611	4.713	6.221	Flycatcher	4.18645	3.86759	4.59343	0.0405	0.0015
CA-AB-6	Western Wood-Pewee	1996	3.799	3.173	3.777	4.586	Flycatcher	4.09381	3.79254	4.47022	0.0326667	0.0025
CA-AB-6	Western Wood-Pewee	1997	4.054	3.131	4.009	5.232	Flycatcher	3.99488	3.72299	4.34344	0.0268333	0.00183333
CA-AB-6	Western Wood-Pewee	1998	4.001	3.331	3.947	4.952	Flycatcher	3.89413	3.64928	4.21663	0.0236667	0.00233333
CA-AB-6	Western Wood-Pewee	1999	3.664	3.292	3.657	4.076	Flycatcher	3.7887	3.57489	4.04793	0.0165	0.0045
CA-AB-6	Western Wood-Pewee	2000	3.779	3.398	3.771	4.196	Flycatcher	3.68484	3.49081	3.89908	0.00866667	0.004
CA-AB-6	Western Wood-Pewee	2001	3.451	3.096	3.449	3.818	Flycatcher	3.58277	3.39204	3.7861	0.00616667	0.00566667
CA-AB-6	Western Wood-Pewee	2002	3.511	3.083	3.515	3.903	Flycatcher	3.48346	3.27735	3.71039	0.007	0.00483333
CA-AB-6	Western Wood-Pewee	2003	2.814	2.154	2.805	3.502	Flycatcher	3.38629	3.15925	3.65077	0.00333333	0.00516667
CA-AB-6	Western Wood-Pewee	2004	3.568	3.006	3.585	3.999	Flycatcher	3.29062	3.0317	3.59677	0.003	0.00966667
CA-AB-6	Western Wood-Pewee	2005	3.536	2.828	3.58	4.004	Flycatcher	3.19306	2.89891	3.54109	0.000666667	0.0276667
CA-AB-6	Western Wood-Pewee	2006	3.411	2.443	3.481	4.097	Flycatcher	3.08753	2.77299	3.46301	0.000833333	0.0505
CA-AB-6	Western Wood-Pewee	2007	2.501	1.664	2.437	3.729	Flycatcher	2.96872	2.64332	3.36605	0.00116667	0.0651667
CA-AB-6	Western Wood-Pewee	2008	2.434	1.721	2.406	3.346	Flycatcher	2.83737	2.49387	3.25877	0.0015	0.0481667
CA-AB-6	Western Wood-Pewee	2009	2.945	2.103	2.904	3.897	Flycatcher	2.6962	2.30835	3.17383	0.003	0.0358333
CA-AB-6	Western Wood-Pewee	2010	2.368	1.621	2.334	3.279	Flycatcher	2.54019	2.0547	3.08465	0.004	0.0411667
CA-AB-6	Western Wood-Pewee	2011	1.946	1.286	1.915	2.77	Flycatcher	2.37911	1.76017	3.02327	0.0065	0.0201667
CA-BC-10	Alder Flycatcher	1970	5.178	3.372	4.97	8.266	Flycatcher	5.7651	4.67067	7.35677	0	0
CA-BC-10	Alder Flycatcher	1971	6.013	2.817	5.544	11.94	Flycatcher	5.57371	4.69692	6.66064	0.000166667	0.000166667
CA-BC-10	Alder Flycatcher	1972	5.113	2.881	4.79	9.208	Flycatcher	5.39559	4.53303	6.31801	0.0186667	0.0025
CA-BC-10	Alder Flycatcher	1973	4.345	2.804	4.182	6.834	Flycatcher	5.25882	4.21484	6.20716	0.0528333	0.000833333
CA-BC-10	Alder Flycatcher	1974	2.947	1.443	2.805	5.25	Flycatcher	5.18924	4.03824	6.16585	0.099	0.000333333
CA-BC-10	Alder Flycatcher	1975	4.415	2.392	4.309	7.066	Flycatcher	5.18751	4.0866	6.15553	0.116167	0.0005
CA-BC-10	Alder Flycatcher	1976	4.87	3.381	4.667	7.502	Flycatcher	5.21754	4.16201	6.14492	0.067	0.000666667
CA-BC-10	Alder Flycatcher	1977	4.596	3.208	4.415	7.002	Flycatcher	5.26726	4.25763	6.1424	0.044	0.0005
CA-BC-10	Alder Flycatcher	1978	4.953	3.416	4.774	7.518	Flycatcher	5.32829	4.39953	6.14578	0.0291667	0.000333333
CA-BC-10	Alder Flycatcher	1979	4.763	3.314	4.588	7.25	Flycatcher	5.39626	4.54172	6.15746	0.0176667	0.000333333
CA-BC-10	Alder Flycatcher	1980	5.186	3.603	5.006	7.826	Flycatcher	5.46827	4.68663	6.17277	0.0106667	0.001
CA-BC-10	Alder Flycatcher	1981	4.402	2.839	4.266	6.749	Flycatcher	5.54443	4.82597	6.22023	0.00916667	0.00133333
CA-BC-10	Alder Flycatcher	1982	5.754	3.979	5.535	8.816	Flycatcher	5.62293	4.95952	6.28759	0.00633333	0.00183333
CA-BC-10	Alder Flycatcher	1983	7.045	4.888	6.802	10.62	Flycatcher	5.70199	5.0749	6.39161	0.00316667	0.00383333
CA-BC-10	Alder Flycatcher	1984	6.357	4.476	6.124	9.598	Flycatcher	5.78058	5.17642	6.52433	0.00283333	0.00716667
CA-BC-10	Alder Flycatcher	1985	6.18	4.346	5.957	9.29	Flycatcher	5.85642	5.27517	6.66612	0.00166667	0.00983333
CA-BC-10	Alder Flycatcher	1986	6.585	4.625	6.344	9.889	Flycatcher	5.9295	5.33191	6.81994	0.00183333	0.0118333
CA-BC-10	Alder Flycatcher	1987	6.005	4.222	5.784	9.069	Flycatcher	5.99834	5.37851	6.92221	0.002	0.015
CA-BC-10	Alder Flycatcher	1988	6.064	4.081	5.843	9.215	Flycatcher	6.06282	5.41303	7.02387	0.00166667	0.0165
CA-BC-10	Alder Flycatcher	1989	5.502	3.875	5.308	8.192	Flycatcher	6.12256	5.43418	7.12788	0.00183333	0.017
CA-BC-10	Alder Flycatcher	1990	6.274	4.452	6.057	9.385	Flycatcher	6.17646	5.44237	7.21835	0.00116667	0.0211667
CA-BC-10	Alder Flycatcher	1991	6.32	4.472	6.093	9.511	Flycatcher	6.2209	5.44616	7.30979	0.00133333	0.0306667
CA-BC-10	Alder Flycatcher	1992	7.625	5.177	7.344	11.79	Flycatcher	6.25271	5.44562	7.36126	0.00183333	0.0376667
CA-BC-10	Alder Flycatcher	1993	6.812	4.806	6.556	10.24	Flycatcher	6.26448	5.43691	7.38327	0.00166667	0.0528333
CA-BC-10	Alder Flycatcher	1994	6.336	4.517	6.105	9.457	Flycatcher	6.25711	5.41089	7.37373	0.0005	0.0611667
CA-BC-10	Alder Flycatcher	1995	6.128	4.348	5.903	9.199	Flycatcher	6.23061	5.38765	7.35753	0.0005	0.0635
CA-BC-10	Alder Flycatcher	1996	5.906	3.997	5.69	9.001	Flycatcher	6.19017	5.35218	7.3025	0.002	0.066
CA-BC-10	Alder Flycatcher	1997	6.376	4.293	6.138	9.784	Flycatcher	6.13456	5.31117	7.24509	0.00116667	0.0733333
CA-BC-10	Alder Flycatcher	1998	7.206	5.112	6.942	10.79	Flycatcher	6.06221	5.27097	7.17377	0.00116667	0.0833333
CA-BC-10	Alder Flycatcher	1999	5.802	4.094	5.592	8.677	Flycatcher	5.97431	5.21017	7.05066	0.0015	0.0853333
CA-BC-10	Alder Flycatcher	2000	5.734	4.08	5.537	8.545	Flycatcher	5.88357	5.13979	6.90713	0.000666667	0.0693333
CA-BC-10	Alder Flycatcher	2001	6.288	4.478	6.057	9.424	Flycatcher	5.79415	5.07797	6.80403	0.00116667	0.0601667
CA-BC-10	Alder Flycatcher	2002	6.197	4.238	5.978	9.491	Flycatcher	5.70886	5.01136	6.71837	0.00166667	0.044
CA-BC-10	Alder Flycatcher	2003	5.258	3.445	5.078	8.033	Flycatcher	5.62107	4.93677	6.58455	0.0015	0.0386667
CA-BC-10	Alder Flycatcher	2004	5.41	3.633	5.224	8.278	Flycatcher	5.52866	4.85062	6.4496	0.00216667	0.0256667
CA-BC-10	Alder Flycatcher	2005	4.817	3.209	4.649	7.439	Flycatcher	5.43075	4.72517	6.3346	0.0015	0.0188333
CA-BC-10	Alder Flycatcher	2006	4.546	2.975	4.368	7.057	Flycatcher	5.32952	4.59014	6.2646	0.002	0.0115
CA-BC-10	Alder Flycatcher	2007	5.821	3.844	5.605	9.129	Flycatcher	5.22261	4.42166	6.21688	0.00233333	0.00966667
CA-BC-10	Alder Flycatcher	2008	4.837	3.187	4.671	7.502	Flycatcher	5.10855	4.24572	6.20196	0.00266667	0.00766667
CA-BC-10	Alder Flycatcher	2009	5.58	3.653	5.355	8.768	Flycatcher	4.98711	4.0435	6.18151	0.00316667	0.00583333
CA-BC-10	Alder Flycatcher	2010	4.717	3.101	4.529	7.326	Flycatcher	4.8555	3.81145	6.18832	0.00283333	0.00866667
CA-BC-10	Alder Flycatcher	2011	4.229	2.737	4.072	6.623	Flycatcher	4.70825	3.55163	6.20049	0.00466667	0.007
CA-BC-10	Barn Swallow	1970	5.405	3.305	5.255	8.31	Swallow Swift Nightjar	6.27172	4.96339	7.9037	0	0
CA-BC-10	Barn Swallow	1971	5.282	3.303	5.151	7.973	Swallow Swift Nightjar	6.46618	5.28149	7.91786	0.000166667	0.000166667
CA-BC-10	Barn Swallow	1972	6.696	4.132	6.541	10.19	Swallow Swift Nightjar	6.66977	5.63168	7.92976	0.006	0.00366667
CA-BC-10	Barn Swallow	1973	5.777	4.288	5.728	7.579	Swallow Swift Nightjar	6.88051	5.97456	7.95122	0.00316667	0.0025
CA-BC-10	Barn Swallow	1974	7.906	6.237	7.835	9.944	Swallow Swift Nightjar	7.09789	6.30393	7.98866	0.004	0.00233333
CA-BC-10	Barn Swallow	1975	7.752	6.16	7.701	9.6	Swallow Swift Nightjar	7.32142	6.63246	8.07052	0.0015	0.00266667
CA-BC-10	Barn Swallow	1976	6.041	4.651	5.995	7.639	Swallow Swift Nightjar	7.55084	6.90544	8.24342	0.000833333	0.00366667
CA-BC-10	Barn Swallow	1977	8.064	6.327	8.008	10.15	Swallow Swift Nightjar	7.78763	7.1433	8.55245	0.00266667	0.00283333
CA-BC-10	Barn Swallow	1978	8.282	6.936	8.246	9.868	Swallow Swift Nightjar	8.03059	7.31856	8.99546	0.00133333	0.00416667
CA-BC-10	Barn Swallow	1979	7.748	6.471	7.724	9.174	Swallow Swift Nightjar	8.2767	7.44987	9.49268	0.0025	0.00866667
CA-BC-10	Barn Swallow	1980	10.26	8.52	10.18	12.49	Swallow Swift Nightjar	8.51816	7.54547	9.95754	0.002	0.0178333
CA-BC-10	Barn Swallow	1981	8.706	7.424	8.658	10.21	Swallow Swift Nightjar	8.70009	7.60161	10.0958	0.001	0.0855
CA-BC-10	Barn Swallow	1982	9.447	7.928	9.394	11.25	Swallow Swift Nightjar	8.78056	7.63769	10.0756	0.0015	0.132333
CA-BC-10	Barn Swallow	1983	7.711	6.403	7.68	9.194	Swallow Swift Nightjar	8.71352	7.64915	9.80623	0.000833333	0.1855
CA-BC-10	Barn Swallow	1984	8.131	7.158	8.115	9.22	Swallow Swift Nightjar	8.55866	7.617	9.53451	0.000833333	0.121833
CA-BC-10	Barn Swallow	1985	8.303	7.243	8.265	9.59	Swallow Swift Nightjar	8.34054	7.54915	9.249	0.001	0.0946667
CA-BC-10	Barn Swallow	1986	8.688	7.519	8.616	10.16	Swallow Swift Nightjar	8.08072	7.43133	8.9667	0.00116667	0.0728333
CA-BC-10	Barn Swallow	1987	7.6	7.067	7.577	8.257	Swallow Swift Nightjar	7.7941	7.2486	8.56784	0.000666667	0.0535
CA-BC-10	Barn Swallow	1988	6.999	5.972	6.968	8.177	Swallow Swift Nightjar	7.50535	6.99759	8.19169	0.001	0.019
CA-BC-10	Barn Swallow	1989	6.533	5.759	6.531	7.285	Swallow Swift Nightjar	7.2192	6.72348	7.86575	0.000333333	0.012
CA-BC-10	Barn Swallow	1990	6.929	6.277	6.851	7.97	Swallow Swift Nightjar	6.93955	6.44629	7.65345	0.000166667	0.00616667
CA-BC-10	Barn Swallow	1991	6.958	6.2	6.898	8.042	Swallow Swift Nightjar	6.66565	6.16702	7.51047	0.000166667	0.0085
CA-BC-10	Barn Swallow	1992	6.894	5.837	6.87	8.108	Swallow Swift Nightjar	6.39513	5.90213	7.32367	0.000166667	0.0153333
CA-BC-10	Barn Swallow	1993	6.496	5.781	6.479	7.298	Swallow Swift Nightjar	6.12732	5.64071	7.15577	0.000166667	0.0171667
CA-BC-10	Barn Swallow	1994	6.585	5.796	6.565	7.451	Swallow Swift Nightjar	5.8582	5.3823	6.90203	0.000166667	0.0275
CA-BC-10	Barn Swallow	1995	5.847	5.142	5.846	6.569	Swallow Swift Nightjar	5.58352	5.12797	6.61962	0.000166667	0.039
CA-BC-10	Barn Swallow	1996	5.426	4.59	5.415	6.31	Swallow Swift Nightjar	5.30309	4.88569	6.29629	0.000166667	0.0378333
CA-BC-10	Barn Swallow	1997	5.684	4.924	5.678	6.473	Swallow Swift Nightjar	5.01563	4.64042	5.95206	0.000333333	0.0371667
CA-BC-10	Barn Swallow	1998	4.757	4.006	4.75	5.548	Swallow Swift Nightjar	4.71411	4.36804	5.21282	0.0005	0.0431667
CA-BC-10	Barn Swallow	1999	4.518	3.695	4.508	5.407	Swallow Swift Nightjar	4.4182	3.99648	4.76462	0.000166667	0.0135
CA-BC-10	Barn Swallow	2000	4.099	3.371	4.088	4.929	Swallow Swift Nightjar	4.13255	3.49669	4.49748	0.000833333	0.00316667
CA-BC-10	Barn Swallow	2001	2.488	1.928	2.467	3.158	Swallow Swift Nightjar	3.86746	2.98056	4.29743	0.00383333	0.000166667
CA-BC-10	Barn Swallow	2002	2.911	2.302	2.896	3.596	Swallow Swift Nightjar	3.66886	2.83661	4.11491	0.0746667	0.000166667
CA-BC-10	Barn Swallow	2003	2.482	1.884	2.47	3.171	Swallow Swift Nightjar	3.51676	2.79129	3.93896	0.082	0.000166667
CA-BC-10	Barn Swallow	2004	3.284	2.589	3.263	4.124	Swallow Swift Nightjar	3.39243	2.81683	3.77393	0.0595	0.000333333
CA-BC-10	Barn Swallow	2005	2.965	2.338	2.943	3.729	Swallow Swift Nightjar	3.27788	2.8386	3.62452	0.02	0.000166667
CA-BC-10	Barn Swallow	2006	3.505	2.795	3.488	4.29	Swallow Swift Nightjar	3.17078	2.85141	3.4782	0.0173333	0.000166667
CA-BC-10	Barn Swallow	2007	3.2	2.479	3.177	4.041	Swallow Swift Nightjar	3.06913	2.77685	3.35925	0.0103333	0.000333333
CA-BC-10	Barn Swallow	2008	3.033	2.38	3.02	3.787	Swallow Swift Nightjar	2.97291	2.66103	3.31984	0.011	0.000666667
CA-BC-10	Barn Swallow	2009	2.713	2.049	2.695	3.519	Swallow Swift Nightjar	2.88354	2.53626	3.34787	0.0173333	0.001
CA-BC-10	Barn Swallow	2010	3.039	2.35	3.007	3.92	Swallow Swift Nightjar	2.8033	2.41263	3.42163	0.0193333	0.000833333
CA-BC-10	Barn Swallow	2011	3.167	2.414	3.139	4.039	Swallow Swift Nightjar	2.72774	2.28346	3.5382	0.0126667	0.0025
CA-BC-10	Common Nighthawk	1970	1.202	0.9632	1.202	1.442	Swallow Swift Nightjar	1.09133	0.973631	1.22837	0	0
CA-BC-10	Common Nighthawk	1971	1.253	0.9416	1.233	1.684	Swallow Swift Nightjar	1.09519	0.990612	1.21408	0.000166667	0.000166667
CA-BC-10	Common Nighthawk	1972	1.028	0.8232	1.031	1.21	Swallow Swift Nightjar	1.09936	1.00403	1.20705	0.0065	0.005
CA-BC-10	Common Nighthawk	1973	0.9838	0.7744	0.9818	1.203	Swallow Swift Nightjar	1.10402	1.01623	1.20127	0.00966667	0.00316667
CA-BC-10	Common Nighthawk	1974	1.33	1.043	1.304	1.76	Swallow Swift Nightjar	1.10882	1.02811	1.19697	0.00716667	0.00283333
CA-BC-10	Common Nighthawk	1975	1.04	0.8553	1.036	1.253	Swallow Swift Nightjar	1.11371	1.03966	1.19268	0.00466667	0.0025
CA-BC-10	Common Nighthawk	1976	0.8955	0.5851	0.8869	1.268	Swallow Swift Nightjar	1.11874	1.0493	1.19093	0.00416667	0.002
CA-BC-10	Common Nighthawk	1977	1.183	1.021	1.182	1.354	Swallow Swift Nightjar	1.12397	1.0584	1.19032	0.00483333	0.00166667
CA-BC-10	Common Nighthawk	1978	1.125	0.9757	1.121	1.289	Swallow Swift Nightjar	1.12923	1.06823	1.19573	0.00233333	0.00233333
CA-BC-10	Common Nighthawk	1979	1.015	0.8143	1.018	1.188	Swallow Swift Nightjar	1.13455	1.07528	1.20416	0.00466667	0.00383333
CA-BC-10	Common Nighthawk	1980	1.053	0.9184	1.052	1.193	Swallow Swift Nightjar	1.13984	1.0807	1.21262	0.005	0.0045
CA-BC-10	Common Nighthawk	1981	1.194	1.043	1.193	1.358	Swallow Swift Nightjar	1.14507	1.08398	1.22517	0.005	0.0035
CA-BC-10	Common Nighthawk	1982	1.2	1.041	1.197	1.372	Swallow Swift Nightjar	1.14924	1.08428	1.23131	0.00316667	0.009
CA-BC-10	Common Nighthawk	1983	1.109	0.9646	1.108	1.261	Swallow Swift Nightjar	1.15085	1.08194	1.23119	0.002	0.0146667
CA-BC-10	Common Nighthawk	1984	1.163	0.998	1.162	1.33	Swallow Swift Nightjar	1.15044	1.07749	1.23082	0.00183333	0.023
CA-BC-10	Common Nighthawk	1985	0.98	0.7738	0.9854	1.165	Swallow Swift Nightjar	1.14722	1.07117	1.23021	0.0015	0.0431667
CA-BC-10	Common Nighthawk	1986	1.338	1.176	1.334	1.521	Swallow Swift Nightjar	1.14064	1.0623	1.2275	0.00366667	0.0715
CA-BC-10	Common Nighthawk	1987	1.181	1.037	1.178	1.341	Swallow Swift Nightjar	1.12729	1.04975	1.21153	0.0005	0.153167
CA-BC-10	Common Nighthawk	1988	1.224	0.8644	1.215	1.63	Swallow Swift Nightjar	1.10833	1.03391	1.19176	0.00116667	0.151167
CA-BC-10	Common Nighthawk	1989	1.038	0.9072	1.036	1.18	Swallow Swift Nightjar	1.08548	1.01513	1.16522	0.00133333	0.109833
CA-BC-10	Common Nighthawk	1990	1.085	0.9392	1.082	1.244	Swallow Swift Nightjar	1.06094	0.994802	1.13641	0.00133333	0.063
CA-BC-10	Common Nighthawk	1991	1.114	0.9941	1.112	1.252	Swallow Swift Nightjar	1.03525	0.974411	1.1066	0.0015	0.0446667
CA-BC-10	Common Nighthawk	1992	1.099	0.9788	1.098	1.227	Swallow Swift Nightjar	1.00876	0.953401	1.07447	0.001	0.0343333
CA-BC-10	Common Nighthawk	1993	0.9738	0.8621	0.9706	1.099	Swallow Swift Nightjar	0.981955	0.932275	1.03894	0.00116667	0.0185
CA-BC-10	Common Nighthawk	1994	0.9938	0.8862	0.9924	1.109	Swallow Swift Nightjar	0.955476	0.910174	1.00608	0.00266667	0.00916667
CA-BC-10	Common Nighthawk	1995	0.8171	0.7271	0.8123	0.9404	Swallow Swift Nightjar	0.929755	0.886634	0.977536	0.00733333	0.00466667
CA-BC-10	Common Nighthawk	1996	0.9339	0.8181	0.9291	1.083	Swallow Swift Nightjar	0.904906	0.863104	0.950452	0.0075	0.00133333
CA-BC-10	Common Nighthawk	1997	0.8677	0.7771	0.865	0.9756	Swallow Swift Nightjar	0.880798	0.839016	0.925594	0.00733333	0.00133333
CA-BC-10	Common Nighthawk	1998	0.7706	0.6819	0.76	0.9358	Swallow Swift Nightjar	0.857085	0.815528	0.89842	0.006	0.000666667
CA-BC-10	Common Nighthawk	1999	0.8181	0.7355	0.8162	0.9141	Swallow Swift Nightjar	0.833715	0.792215	0.873349	0.00833333	0.000166667
CA-BC-10	Common Nighthawk	2000	0.7548	0.6744	0.754	0.8409	Swallow Swift Nightjar	0.809926	0.764663	0.847794	0.00516667	0.0005
CA-BC-10	Common Nighthawk	2001	0.7222	0.6339	0.7225	0.8107	Swallow Swift Nightjar	0.786998	0.730576	0.828186	0.0055	0.0005
CA-BC-10	Common Nighthawk	2002	0.769	0.6869	0.7678	0.8571	Swallow Swift Nightjar	0.766601	0.711678	0.809922	0.00433333	0.000666667
CA-BC-10	Common Nighthawk	2003	0.8136	0.6761	0.8078	0.9904	Swallow Swift Nightjar	0.747558	0.698425	0.793089	0.00383333	0.000333333
CA-BC-10	Common Nighthawk	2004	0.7576	0.6439	0.7564	0.8796	Swallow Swift Nightjar	0.729449	0.684258	0.776841	0.00333333	0.0015
CA-BC-10	Common Nighthawk	2005	0.6565	0.5254	0.6561	0.7928	Swallow Swift Nightjar	0.711982	0.666027	0.761839	0.0025	0.000833333
CA-BC-10	Common Nighthawk	2006	0.7673	0.6035	0.7675	0.933	Swallow Swift Nightjar	0.695029	0.646668	0.748024	0.0035	0.001
CA-BC-10	Common Nighthawk	2007	0.7119	0.5113	0.7131	0.9102	Swallow Swift Nightjar	0.678469	0.625989	0.736523	0.00233333	0.00316667
CA-BC-10	Common Nighthawk	2008	0.7436	0.5566	0.7344	0.987	Swallow Swift Nightjar	0.662307	0.60603	0.728098	0.004	0.00333333
CA-BC-10	Common Nighthawk	2009	0.7214	0.5571	0.6985	1.009	Swallow Swift Nightjar	0.646346	0.585946	0.720642	0.004	0.00666667
CA-BC-10	Common Nighthawk	2010	0.6988	0.5522	0.6855	0.9243	Swallow Swift Nightjar	0.630309	0.564778	0.715258	0.004	0.0106667
CA-BC-10	Common Nighthawk	2011	0.5199	0.3451	0.5307	0.6603	Swallow Swift Nightjar	0.613288	0.539065	0.713113	0.00383333	0.0161667
CA-BC-10	Eastern Kingbird	1970	0.4574	0.336	0.4528	0.6067	Flycatcher	0.53491	0.481022	0.584561	0	0
CA-BC-10	Eastern Kingbird	1971	0.5028	0.3946	0.5015	0.6135	Flycatcher	0.533802	0.488699	0.577702	0.000166667	0.000166667
CA-BC-10	Eastern Kingbird	1972	0.5768	0.4395	0.5682	0.7587	Flycatcher	0.532068	0.492348	0.571955	0.009	0.0141667
CA-BC-10	Eastern Kingbird	1973	0.5449	0.4515	0.5419	0.6593	Flycatcher	0.529791	0.493858	0.567341	0.00333333	0.0186667
CA-BC-10	Eastern Kingbird	1974	0.5993	0.4878	0.5859	0.7714	Flycatcher	0.527199	0.493793	0.562991	0.00383333	0.0178333
CA-BC-10	Eastern Kingbird	1975	0.501	0.4484	0.5022	0.5463	Flycatcher	0.524406	0.493329	0.558783	0.002	0.014
CA-BC-10	Eastern Kingbird	1976	0.4811	0.3799	0.4819	0.5868	Flycatcher	0.521489	0.492382	0.554552	0.002	0.0111667
CA-BC-10	Eastern Kingbird	1977	0.5713	0.4169	0.5633	0.7666	Flycatcher	0.518442	0.490706	0.550795	0.002	0.0136667
CA-BC-10	Eastern Kingbird	1978	0.5633	0.4558	0.5604	0.685	Flycatcher	0.515278	0.48868	0.547009	0.00116667	0.012
CA-BC-10	Eastern Kingbird	1979	0.4742	0.3667	0.4706	0.5997	Flycatcher	0.512026	0.486514	0.542976	0.000833333	0.0116667
CA-BC-10	Eastern Kingbird	1980	0.544	0.4209	0.5425	0.6778	Flycatcher	0.508714	0.483778	0.539511	0.00166667	0.0118333
CA-BC-10	Eastern Kingbird	1981	0.4741	0.3604	0.4715	0.6071	Flycatcher	0.50532	0.480879	0.53639	0.0005	0.012
CA-BC-10	Eastern Kingbird	1982	0.5101	0.4044	0.5082	0.6226	Flycatcher	0.501885	0.478094	0.53238	0.001	0.00933333
CA-BC-10	Eastern Kingbird	1983	0.4609	0.3598	0.4596	0.5738	Flycatcher	0.498406	0.47525	0.529778	0.00216667	0.00966667
CA-BC-10	Eastern Kingbird	1984	0.436	0.3498	0.4343	0.5314	Flycatcher	0.494903	0.471991	0.527136	0.001	0.00816667
CA-BC-10	Eastern Kingbird	1985	0.4751	0.3695	0.4723	0.5993	Flycatcher	0.49137	0.468701	0.524192	0.000833333	0.00983333
CA-BC-10	Eastern Kingbird	1986	0.508	0.4146	0.508	0.6015	Flycatcher	0.487763	0.465223	0.521317	0.000833333	0.015
CA-BC-10	Eastern Kingbird	1987	0.5057	0.423	0.5055	0.59	Flycatcher	0.484048	0.46177	0.518277	0.001	0.0183333
CA-BC-10	Eastern Kingbird	1988	0.537	0.4645	0.5381	0.6099	Flycatcher	0.480201	0.458091	0.514594	0.00116667	0.0195
CA-BC-10	Eastern Kingbird	1989	0.5105	0.4372	0.5148	0.5563	Flycatcher	0.476144	0.454284	0.510035	0.000166667	0.0281667
CA-BC-10	Eastern Kingbird	1990	0.471	0.3752	0.4697	0.5746	Flycatcher	0.471883	0.450158	0.505248	0.000666667	0.0283333
CA-BC-10	Eastern Kingbird	1991	0.5152	0.4158	0.5146	0.6183	Flycatcher	0.467384	0.445985	0.499597	0.000333333	0.0265
CA-BC-10	Eastern Kingbird	1992	0.5776	0.4728	0.5757	0.6944	Flycatcher	0.462625	0.441659	0.492109	0.000666667	0.022
CA-BC-10	Eastern Kingbird	1993	0.5225	0.4073	0.5188	0.6624	Flycatcher	0.457389	0.436736	0.483634	0.001	0.023
CA-BC-10	Eastern Kingbird	1994	0.4261	0.3827	0.4268	0.4641	Flycatcher	0.45204	0.431188	0.475772	0.00133333	0.014
CA-BC-10	Eastern Kingbird	1995	0.434	0.3793	0.435	0.4807	Flycatcher	0.446787	0.424306	0.469445	0.00333333	0.00916667
CA-BC-10	Eastern Kingbird	1996	0.4017	0.3409	0.4026	0.4611	Flycatcher	0.442076	0.418825	0.465155	0.0075	0.00466667
CA-BC-10	Eastern Kingbird	1997	0.4132	0.3758	0.4141	0.4448	Flycatcher	0.438046	0.415448	0.462136	0.00516667	0.00283333
CA-BC-10	Eastern Kingbird	1998	0.4097	0.336	0.4086	0.4901	Flycatcher	0.434782	0.412385	0.459138	0.00616667	0.00266667
CA-BC-10	Eastern Kingbird	1999	0.4158	0.3606	0.4109	0.4899	Flycatcher	0.43246	0.410041	0.457268	0.00633333	0.00216667
CA-BC-10	Eastern Kingbird	2000	0.4097	0.3636	0.4109	0.449	Flycatcher	0.431571	0.408323	0.456593	0.00616667	0.00216667
CA-BC-10	Eastern Kingbird	2001	0.4496	0.3764	0.4476	0.5365	Flycatcher	0.432193	0.408526	0.457063	0.0045	0.00416667
CA-BC-10	Eastern Kingbird	2002	0.4246	0.3771	0.4224	0.4885	Flycatcher	0.434127	0.409712	0.459091	0.0035	0.00366667
CA-BC-10	Eastern Kingbird	2003	0.4565	0.3791	0.4546	0.5441	Flycatcher	0.436821	0.41189	0.463102	0.005	0.00366667
CA-BC-10	Eastern Kingbird	2004	0.4806	0.3749	0.479	0.6018	Flycatcher	0.439723	0.413623	0.46812	0.0035	0.00566667
CA-BC-10	Eastern Kingbird	2005	0.4749	0.3731	0.4699	0.6082	Flycatcher	0.442571	0.41383	0.474824	0.00333333	0.00766667
CA-BC-10	Eastern Kingbird	2006	0.4595	0.3679	0.4565	0.5716	Flycatcher	0.44523	0.412797	0.481901	0.00316667	0.00833333
CA-BC-10	Eastern Kingbird	2007	0.4902	0.3843	0.4861	0.6201	Flycatcher	0.447429	0.41082	0.487154	0.00483333	0.0125
CA-BC-10	Eastern Kingbird	2008	0.4567	0.367	0.4527	0.5694	Flycatcher	0.448894	0.408609	0.49112	0.00466667	0.0105
CA-BC-10	Eastern Kingbird	2009	0.3746	0.3011	0.3723	0.459	Flycatcher	0.449546	0.404907	0.495655	0.00916667	0.013
CA-BC-10	Eastern Kingbird	2010	0.4892	0.3571	0.483	0.6603	Flycatcher	0.449365	0.398718	0.501705	0.0141667	0.0115
CA-BC-10	Eastern Kingbird	2011	0.4604	0.3359	0.4536	0.6203	Flycatcher	0.447639	0.384466	0.512094	0.0161667	0.0131667
CA-BC-10	Least Flycatcher	1970	2.462	1.474	2.408	3.741	Flycatcher	3.23639	2.93796	3.56914	0	0
CA-BC-10	Least Flycatcher	1971	2.966	1.683	2.94	4.188	Flycatcher	3.22397	2.96432	3.51249	0.000166667	0.000166667
CA-BC-10	Least Flycatcher	1972	2.777	1.803	2.733	4.036	Flycatcher	3.20934	2.96733	3.47072	0.0075	0.0045
CA-BC-10	Least Flycatcher	1973	2.884	2.08	2.862	3.867	Flycatcher	3.19477	2.9669	3.43884	0.00916667	0.002
CA-BC-10	Least Flycatcher	1974	3.458	2.515	3.388	4.785	Flycatcher	3.18065	2.96732	3.40796	0.0075	0.00183333
CA-BC-10	Least Flycatcher	1975	3.349	2.898	3.332	3.92	Flycatcher	3.1669	2.96748	3.38093	0.00466667	0.0015
CA-BC-10	Least Flycatcher	1976	3.114	2.466	3.127	3.692	Flycatcher	3.15331	2.96865	3.35314	0.00433333	0.00183333
CA-BC-10	Least Flycatcher	1977	2.384	1.77	2.372	3.052	Flycatcher	3.13985	2.96989	3.32754	0.00216667	0.000833333
CA-BC-10	Least Flycatcher	1978	3.176	2.713	3.158	3.739	Flycatcher	3.12649	2.96542	3.2993	0.0015	0.001
CA-BC-10	Least Flycatcher	1979	3.252	2.688	3.256	3.854	Flycatcher	3.11324	2.9635	3.27463	0.00133333	0.000666667
CA-BC-10	Least Flycatcher	1980	3.161	2.629	3.178	3.648	Flycatcher	3.10006	2.95816	3.25075	0.00166667	0.001
CA-BC-10	Least Flycatcher	1981	2.898	2.235	2.929	3.427	Flycatcher	3.08701	2.95308	3.23027	0.00183333	0.000333333
CA-BC-10	Least Flycatcher	1982	2.958	2.315	2.946	3.687	Flycatcher	3.07411	2.94732	3.20959	0.00216667	0.0005
CA-BC-10	Least Flycatcher	1983	2.529	1.886	2.52	3.214	Flycatcher	3.06129	2.93871	3.19053	0.000833333	0.001
CA-BC-10	Least Flycatcher	1984	2.977	2.38	2.995	3.525	Flycatcher	3.04859	2.92932	3.1741	0.001	0.000666667
CA-BC-10	Least Flycatcher	1985	3.114	2.749	3.121	3.439	Flycatcher	3.03596	2.91885	3.16177	0.00116667	0.000333333
CA-BC-10	Least Flycatcher	1986	3.108	2.796	3.104	3.435	Flycatcher	3.02341	2.90543	3.15467	0.001	0.0005
CA-BC-10	Least Flycatcher	1987	3.108	2.653	3.124	3.492	Flycatcher	3.01086	2.89264	3.14661	0.000666667	0.001
CA-BC-10	Least Flycatcher	1988	2.892	2.278	2.925	3.363	Flycatcher	2.99819	2.87623	3.13949	0.000666667	0.0015
CA-BC-10	Least Flycatcher	1989	2.905	2.543	2.902	3.283	Flycatcher	2.98543	2.85798	3.13545	0.00116667	0.00116667
CA-BC-10	Least Flycatcher	1990	3.163	2.822	3.166	3.473	Flycatcher	2.97245	2.83918	3.13339	0.00116667	0.00266667
CA-BC-10	Least Flycatcher	1991	2.78	2.236	2.794	3.295	Flycatcher	2.95879	2.81798	3.12594	0.000333333	0.00566667
CA-BC-10	Least Flycatcher	1992	2.944	2.547	2.948	3.324	Flycatcher	2.94418	2.79691	3.12392	0.0015	0.00583333
CA-BC-10	Least Flycatcher	1993	2.802	2.253	2.803	3.372	Flycatcher	2.92717	2.76993	3.11682	0.002	0.01
CA-BC-10	Least Flycatcher	1994	3.154	2.621	3.14	3.748	Flycatcher	2.90795	2.74208	3.10332	0.00166667	0.0243333
CA-BC-10	Least Flycatcher	1995	2.876	2.402	2.886	3.255	Flycatcher	2.88406	2.70559	3.08214	0.00133333	0.0536667
CA-BC-10	Least Flycatcher	1996	2.893	2.463	2.875	3.429	Flycatcher	2.85376	2.66743	3.04912	0.00183333	0.091
CA-BC-10	Least Flycatcher	1997	2.736	2.452	2.717	3.127	Flycatcher	2.81191	2.62667	3.00147	0.00183333	0.1465
CA-BC-10	Least Flycatcher	1998	2.862	2.479	2.848	3.323	Flycatcher	2.75747	2.56157	2.96427	0.0015	0.156167
CA-BC-10	Least Flycatcher	1999	2.859	2.593	2.845	3.212	Flycatcher	2.68358	2.48885	2.91053	0.00133333	0.213667
CA-BC-10	Least Flycatcher	2000	2.807	2.351	2.782	3.397	Flycatcher	2.59466	2.41699	2.82646	0.000666667	0.189667
CA-BC-10	Least Flycatcher	2001	2.543	2.28	2.522	2.928	Flycatcher	2.50427	2.34344	2.69562	0.002	0.0866667
CA-BC-10	Least Flycatcher	2002	2.41	2.126	2.392	2.799	Flycatcher	2.42216	2.26712	2.58783	0.00633333	0.0205
CA-BC-10	Least Flycatcher	2003	2.258	1.823	2.252	2.721	Flycatcher	2.34741	2.17628	2.50183	0.00866667	0.00433333
CA-BC-10	Least Flycatcher	2004	2.233	1.791	2.211	2.798	Flycatcher	2.27781	2.07117	2.43397	0.015	0.00183333
CA-BC-10	Least Flycatcher	2005	1.833	1.549	1.841	2.089	Flycatcher	2.21395	2.00294	2.3772	0.0288333	0.001
CA-BC-10	Least Flycatcher	2006	2.111	1.789	2.119	2.396	Flycatcher	2.15853	1.98401	2.33246	0.0506667	0.0005
CA-BC-10	Least Flycatcher	2007	2.205	1.806	2.201	2.631	Flycatcher	2.10617	1.93598	2.29062	0.0276667	0.00116667
CA-BC-10	Least Flycatcher	2008	2.162	1.661	2.144	2.755	Flycatcher	2.05457	1.87239	2.25676	0.0191667	0.00166667
CA-BC-10	Least Flycatcher	2009	2.11	1.628	2.092	2.678	Flycatcher	2.00301	1.79951	2.24012	0.0161667	0.00216667
CA-BC-10	Least Flycatcher	2010	1.946	1.508	1.931	2.5	Flycatcher	1.95042	1.71551	2.25381	0.0131667	0.00316667
CA-BC-10	Least Flycatcher	2011	2.244	1.67	2.219	2.99	Flycatcher	1.89362	1.61304	2.27653	0.0135	0.00516667
CA-BC-10	Northern Rough-winged Swallow	1970	3.108	2.255	3.084	4.15	Swallow Swift Nightjar	3.52173	3.07592	3.96066	0	0
CA-BC-10	Northern Rough-winged Swallow	1971	3.226	2.631	3.196	4.008	Swallow Swift Nightjar	3.54126	3.14121	3.93009	0.000166667	0.000166667
CA-BC-10	Northern Rough-winged Swallow	1972	3.905	3.282	3.866	4.785	Swallow Swift Nightjar	3.56061	3.19923	3.90759	0.0095	0.0115
CA-BC-10	Northern Rough-winged Swallow	1973	3.675	2.973	3.585	4.876	Swallow Swift Nightjar	3.57878	3.2557	3.89744	0.00566667	0.0123333
CA-BC-10	Northern Rough-winged Swallow	1974	4.455	2.544	4.29	7.341	Swallow Swift Nightjar	3.59596	3.30689	3.88848	0.00616667	0.0108333
CA-BC-10	Northern Rough-winged Swallow	1975	3.508	2.957	3.48	4.208	Swallow Swift Nightjar	3.61245	3.3505	3.88021	0.00633333	0.00983333
CA-BC-10	Northern Rough-winged Swallow	1976	3.265	2.755	3.242	3.906	Swallow Swift Nightjar	3.62886	3.38783	3.87498	0.00516667	0.00916667
CA-BC-10	Northern Rough-winged Swallow	1977	3.562	3.018	3.555	4.156	Swallow Swift Nightjar	3.64543	3.42297	3.87204	0.00666667	0.00783333
CA-BC-10	Northern Rough-winged Swallow	1978	3.853	3.218	3.785	4.885	Swallow Swift Nightjar	3.66196	3.4591	3.88324	0.00616667	0.00816667
CA-BC-10	Northern Rough-winged Swallow	1979	3.537	3.002	3.505	4.299	Swallow Swift Nightjar	3.67824	3.48806	3.90686	0.007	0.0126667
CA-BC-10	Northern Rough-winged Swallow	1980	4.241	3.316	4.025	6.261	Swallow Swift Nightjar	3.69404	3.50594	3.93724	0.0055	0.0121667
CA-BC-10	Northern Rough-winged Swallow	1981	3.815	3.104	3.83	4.46	Swallow Swift Nightjar	3.70835	3.51628	3.98222	0.00466667	0.0163333
CA-BC-10	Northern Rough-winged Swallow	1982	4.243	3.617	4.188	5.179	Swallow Swift Nightjar	3.71842	3.51605	4.00916	0.00533333	0.0231667
CA-BC-10	Northern Rough-winged Swallow	1983	3.746	3.136	3.749	4.315	Swallow Swift Nightjar	3.72081	3.51257	4.01795	0.005	0.0191667
CA-BC-10	Northern Rough-winged Swallow	1984	3.905	3.244	3.906	4.535	Swallow Swift Nightjar	3.71811	3.50832	4.00263	0.005	0.02
CA-BC-10	Northern Rough-winged Swallow	1985	3.686	3.174	3.684	4.223	Swallow Swift Nightjar	3.71037	3.50065	3.99111	0.00583333	0.0156667
CA-BC-10	Northern Rough-winged Swallow	1986	3.558	2.969	3.564	4.124	Swallow Swift Nightjar	3.69895	3.49058	3.96962	0.007	0.0138333
CA-BC-10	Northern Rough-winged Swallow	1987	3.602	3.123	3.591	4.128	Swallow Swift Nightjar	3.68367	3.48245	3.94173	0.00766667	0.009
CA-BC-10	Northern Rough-winged Swallow	1988	3.899	3.402	3.879	4.497	Swallow Swift Nightjar	3.66617	3.47043	3.91507	0.006	0.009
CA-BC-10	Northern Rough-winged Swallow	1989	3.591	3.062	3.58	4.183	Swallow Swift Nightjar	3.6468	3.45782	3.88802	0.00483333	0.008
CA-BC-10	Northern Rough-winged Swallow	1990	3.714	3.248	3.698	4.281	Swallow Swift Nightjar	3.62651	3.44423	3.85813	0.00466667	0.0035
CA-BC-10	Northern Rough-winged Swallow	1991	3.691	3.167	3.677	4.314	Swallow Swift Nightjar	3.6049	3.43071	3.82788	0.00433333	0.0045
CA-BC-10	Northern Rough-winged Swallow	1992	4.281	2.726	4.101	6.798	Swallow Swift Nightjar	3.58213	3.41624	3.79484	0.003	0.00433333
CA-BC-10	Northern Rough-winged Swallow	1993	3.371	2.888	3.372	3.836	Swallow Swift Nightjar	3.55843	3.40059	3.75884	0.005	0.00566667
CA-BC-10	Northern Rough-winged Swallow	1994	3.313	2.661	3.335	3.813	Swallow Swift Nightjar	3.53447	3.38224	3.72223	0.00283333	0.00216667
CA-BC-10	Northern Rough-winged Swallow	1995	3.356	2.88	3.358	3.82	Swallow Swift Nightjar	3.51027	3.36409	3.69344	0.00333333	0.00216667
CA-BC-10	Northern Rough-winged Swallow	1996	3.318	2.79	3.325	3.812	Swallow Swift Nightjar	3.48577	3.34347	3.66368	0.002	0.0025
CA-BC-10	Northern Rough-winged Swallow	1997	3.564	3.11	3.561	4.034	Swallow Swift Nightjar	3.46094	3.32213	3.6377	0.00333333	0.00233333
CA-BC-10	Northern Rough-winged Swallow	1998	3.322	2.816	3.326	3.779	Swallow Swift Nightjar	3.43467	3.29533	3.60411	0.0015	0.003
CA-BC-10	Northern Rough-winged Swallow	1999	3.785	3.29	3.782	4.271	Swallow Swift Nightjar	3.40657	3.25602	3.56687	0.0015	0.00183333
CA-BC-10	Northern Rough-winged Swallow	2000	3.353	2.568	3.363	4.102	Swallow Swift Nightjar	3.37367	3.2053	3.52306	0.00166667	0.005
CA-BC-10	Northern Rough-winged Swallow	2001	3.349	2.902	3.348	3.795	Swallow Swift Nightjar	3.3414	3.09569	3.50353	0.0015	0.0025
CA-BC-10	Northern Rough-winged Swallow	2002	3.048	2.364	3.076	3.545	Swallow Swift Nightjar	3.31725	3.0609	3.48759	0.00183333	0.00316667
CA-BC-10	Northern Rough-winged Swallow	2003	2.334	1.571	2.328	3.104	Swallow Swift Nightjar	3.29675	3.05783	3.47398	0.00333333	0.00183333
CA-BC-10	Northern Rough-winged Swallow	2004	2.767	2.023	2.757	3.53	Swallow Swift Nightjar	3.27832	3.06826	3.45877	0.00366667	0.00433333
CA-BC-10	Northern Rough-winged Swallow	2005	3.362	2.911	3.359	3.829	Swallow Swift Nightjar	3.26079	3.0707	3.44795	0.00283333	0.00433333
CA-BC-10	Northern Rough-winged Swallow	2006	3.555	3.121	3.545	4.04	Swallow Swift Nightjar	3.24298	3.056	3.437	0.00266667	0.009
CA-BC-10	Northern Rough-winged Swallow	2007	3.235	2.677	3.249	3.748	Swallow Swift Nightjar	3.22444	3.02832	3.42938	0.00183333	0.01
CA-BC-10	Northern Rough-winged Swallow	2008	3.286	2.59	3.29	4.005	Swallow Swift Nightjar	3.20471	2.99669	3.41959	0.00166667	0.0118333
CA-BC-10	Northern Rough-winged Swallow	2009	3.137	2.631	3.148	3.57	Swallow Swift Nightjar	3.18259	2.95591	3.413	0.004	0.0168333
CA-BC-10	Northern Rough-winged Swallow	2010	3.134	2.68	3.134	3.562	Swallow Swift Nightjar	3.15746	2.90174	3.42345	0.00816667	0.0195
CA-BC-10	Northern Rough-winged Swallow	2011	2.861	2.272	2.865	3.426	Swallow Swift Nightjar	3.12673	2.79882	3.44531	0.0101667	0.0208333
CA-BC-10	Olive-sided Flycatcher	1970	4.071	3.13	4.055	5.108	Flycatcher	4.12436	3.29278	4.62487	0	0
CA-BC-10	Olive-sided Flycatcher	1971	4.091	2.863	4.098	5.243	Flycatcher	4.1301	3.6344	4.50931	0.000166667	0.000166667
CA-BC-10	Olive-sided Flycatcher	1972	4.685	3.856	4.648	5.744	Flycatcher	4.08952	3.76837	4.42711	0.00233333	0.0778333
CA-BC-10	Olive-sided Flycatcher	1973	4.322	3.594	4.265	5.373	Flycatcher	3.99606	3.71113	4.30788	0.00233333	0.117667
CA-BC-10	Olive-sided Flycatcher	1974	4.092	2.938	4.141	4.947	Flycatcher	3.89042	3.63183	4.18141	0.0005	0.0496667
CA-BC-10	Olive-sided Flycatcher	1975	4.058	3.432	4.052	4.743	Flycatcher	3.78379	3.54608	4.0481	0.002	0.0211667
CA-BC-10	Olive-sided Flycatcher	1976	3.924	3.315	3.907	4.608	Flycatcher	3.67931	3.46059	3.92413	0.00183333	0.00683333
CA-BC-10	Olive-sided Flycatcher	1977	3.69	3.098	3.676	4.358	Flycatcher	3.57716	3.37651	3.79752	0.002	0.00583333
CA-BC-10	Olive-sided Flycatcher	1978	3.785	3.173	3.768	4.53	Flycatcher	3.4777	3.2938	3.67865	0.00133333	0.0035
CA-BC-10	Olive-sided Flycatcher	1979	3.331	2.742	3.316	4.029	Flycatcher	3.38107	3.21278	3.56493	0.0015	0.0025
CA-BC-10	Olive-sided Flycatcher	1980	2.82	2.291	2.816	3.353	Flycatcher	3.28706	3.13221	3.45508	0.0015	0.00183333
CA-BC-10	Olive-sided Flycatcher	1981	2.875	2.418	2.867	3.389	Flycatcher	3.19597	3.05183	3.3503	0.00416667	0.00116667
CA-BC-10	Olive-sided Flycatcher	1982	3.379	2.781	3.375	3.999	Flycatcher	3.10751	2.97471	3.25095	0.00166667	0.000666667
CA-BC-10	Olive-sided Flycatcher	1983	2.841	2.348	2.837	3.374	Flycatcher	3.02156	2.89662	3.15423	0.0015	0.000166667
CA-BC-10	Olive-sided Flycatcher	1984	2.575	2.184	2.572	3.001	Flycatcher	2.93809	2.81973	3.06254	0.00283333	0.000333333
CA-BC-10	Olive-sided Flycatcher	1985	2.615	2.178	2.612	3.071	Flycatcher	2.85698	2.74759	2.97292	0.00133333	0.000333333
CA-BC-10	Olive-sided Flycatcher	1986	2.964	2.559	2.955	3.418	Flycatcher	2.77811	2.67434	2.88766	0.0005	0.000166667
CA-BC-10	Olive-sided Flycatcher	1987	2.632	2.188	2.632	3.089	Flycatcher	2.7014	2.60253	2.80736	0.000666667	0.000666667
CA-BC-10	Olive-sided Flycatcher	1988	3.035	2.579	3.011	3.632	Flycatcher	2.62674	2.53192	2.7325	0.000833333	0.0005
CA-BC-10	Olive-sided Flycatcher	1989	2.651	2.276	2.642	3.07	Flycatcher	2.55401	2.46097	2.65915	0.001	0.0005
CA-BC-10	Olive-sided Flycatcher	1990	2.524	2.183	2.515	2.921	Flycatcher	2.48313	2.39161	2.5885	0.0005	0.001
CA-BC-10	Olive-sided Flycatcher	1991	2.68	2.147	2.645	3.398	Flycatcher	2.41395	2.32301	2.52017	0.00133333	0.000666667
CA-BC-10	Olive-sided Flycatcher	1992	2.401	2.111	2.394	2.747	Flycatcher	2.34613	2.25499	2.45115	0.00116667	0.000666667
CA-BC-10	Olive-sided Flycatcher	1993	2.017	1.775	2.013	2.292	Flycatcher	2.27886	2.18856	2.38457	0.00183333	0.000333333
CA-BC-10	Olive-sided Flycatcher	1994	2.262	1.986	2.251	2.608	Flycatcher	2.21333	2.11815	2.32216	0.00183333	0.000333333
CA-BC-10	Olive-sided Flycatcher	1995	2.052	1.806	2.05	2.315	Flycatcher	2.14998	2.04224	2.26493	0.00216667	0.000666667
CA-BC-10	Olive-sided Flycatcher	1996	2.159	1.911	2.153	2.442	Flycatcher	2.0904	1.98425	2.21057	0.00316667	0.000166667
CA-BC-10	Olive-sided Flycatcher	1997	2.072	1.824	2.068	2.335	Flycatcher	2.03517	1.93701	2.15706	0.00116667	0.000166667
CA-BC-10	Olive-sided Flycatcher	1998	2.202	1.949	2.196	2.485	Flycatcher	1.98453	1.88994	2.10569	0.00433333	0.000833333
CA-BC-10	Olive-sided Flycatcher	1999	1.733	1.518	1.732	1.955	Flycatcher	1.9391	1.8466	2.05658	0.00216667	0.0005
CA-BC-10	Olive-sided Flycatcher	2000	1.882	1.649	1.872	2.175	Flycatcher	1.90088	1.8066	2.01023	0.00333333	0.000333333
CA-BC-10	Olive-sided Flycatcher	2001	1.687	1.493	1.684	1.897	Flycatcher	1.86998	1.77596	1.97161	0.00433333	0.00133333
CA-BC-10	Olive-sided Flycatcher	2002	1.767	1.51	1.768	2.013	Flycatcher	1.84549	1.7518	1.93856	0.00816667	0.000333333
CA-BC-10	Olive-sided Flycatcher	2003	1.74	1.534	1.739	1.965	Flycatcher	1.82474	1.73454	1.91506	0.00733333	0.001
CA-BC-10	Olive-sided Flycatcher	2004	1.844	1.457	1.849	2.214	Flycatcher	1.80543	1.71574	1.90056	0.0045	0.000833333
CA-BC-10	Olive-sided Flycatcher	2005	1.981	1.743	1.978	2.243	Flycatcher	1.78649	1.69003	1.89544	0.00383333	0.00316667
CA-BC-10	Olive-sided Flycatcher	2006	1.904	1.677	1.901	2.155	Flycatcher	1.76645	1.66037	1.88977	0.00133333	0.00816667
CA-BC-10	Olive-sided Flycatcher	2007	1.939	1.713	1.934	2.197	Flycatcher	1.74457	1.62796	1.8777	0.0015	0.0108333
CA-BC-10	Olive-sided Flycatcher	2008	1.706	1.388	1.687	2.148	Flycatcher	1.71871	1.59113	1.85418	0.0015	0.0233333
CA-BC-10	Olive-sided Flycatcher	2009	1.673	1.406	1.666	1.991	Flycatcher	1.68833	1.5506	1.82202	0.0015	0.0228333
CA-BC-10	Olive-sided Flycatcher	2010	1.612	1.402	1.608	1.848	Flycatcher	1.65103	1.49413	1.79203	0.00233333	0.033
CA-BC-10	Olive-sided Flycatcher	2011	1.465	1.269	1.463	1.685	Flycatcher	1.60287	1.392	1.76997	0.00483333	0.0323333
CA-BC-10	Pacific-slope Flycatcher	1971	0.3687	0.159	0.3462	0.7123	Flycatcher	0.385949	0.333823	0.445855	0	0
CA-BC-10	Pacific-slope Flycatcher	1972	0.4455	0.2937	0.4295	0.695	Flycatcher	0.385492	0.337605	0.440233	0.000166667	0.000166667
CA-BC-10	Pacific-slope Flycatcher	1973	0.3598	0.2423	0.3471	0.5507	Flycatcher	0.384701	0.339171	0.43511	0.00833333	0.0065
CA-BC-10	Pacific-slope Flycatcher	1974	0.3297	0.2175	0.317	0.5133	Flycatcher	0.383763	0.340649	0.43177	0.0065	0.00733333
CA-BC-10	Pacific-slope Flycatcher	1975	0.3468	0.2341	0.3352	0.5253	Flycatcher	0.382855	0.341513	0.427518	0.0095	0.00466667
CA-BC-10	Pacific-slope Flycatcher	1976	0.3133	0.2079	0.3032	0.4716	Flycatcher	0.381972	0.341676	0.423856	0.0065	0.00383333
CA-BC-10	Pacific-slope Flycatcher	1977	0.43	0.2815	0.4093	0.7112	Flycatcher	0.38113	0.342893	0.421364	0.00666667	0.00483333
CA-BC-10	Pacific-slope Flycatcher	1978	0.3434	0.2287	0.3305	0.5377	Flycatcher	0.380331	0.34348	0.418717	0.0055	0.00366667
CA-BC-10	Pacific-slope Flycatcher	1979	0.3365	0.2269	0.3254	0.5094	Flycatcher	0.379536	0.344057	0.416716	0.00416667	0.00416667
CA-BC-10	Pacific-slope Flycatcher	1980	0.3287	0.2226	0.3177	0.5002	Flycatcher	0.378755	0.344404	0.417923	0.00483333	0.00566667
CA-BC-10	Pacific-slope Flycatcher	1981	0.348	0.2362	0.3364	0.5299	Flycatcher	0.377971	0.344502	0.418301	0.00383333	0.007
CA-BC-10	Pacific-slope Flycatcher	1982	0.4073	0.2633	0.3919	0.6433	Flycatcher	0.377172	0.344051	0.418343	0.00266667	0.00616667
CA-BC-10	Pacific-slope Flycatcher	1983	0.4192	0.2868	0.4051	0.6301	Flycatcher	0.376337	0.342742	0.421153	0.00333333	0.0085
CA-BC-10	Pacific-slope Flycatcher	1984	0.4238	0.291	0.4096	0.6323	Flycatcher	0.375399	0.341042	0.423434	0.002	0.0125
CA-BC-10	Pacific-slope Flycatcher	1985	0.4652	0.3211	0.4492	0.707	Flycatcher	0.374321	0.339047	0.425555	0.0025	0.015
CA-BC-10	Pacific-slope Flycatcher	1986	0.4258	0.288	0.4106	0.6506	Flycatcher	0.372995	0.336545	0.426154	0.00133333	0.021
CA-BC-10	Pacific-slope Flycatcher	1987	0.3959	0.269	0.3805	0.6093	Flycatcher	0.371445	0.334245	0.42462	0.00183333	0.0223333
CA-BC-10	Pacific-slope Flycatcher	1988	0.327	0.223	0.3154	0.4944	Flycatcher	0.369649	0.331638	0.422762	0.000833333	0.024
CA-BC-10	Pacific-slope Flycatcher	1989	0.288	0.194	0.278	0.4413	Flycatcher	0.367628	0.329107	0.419808	0.00116667	0.0226667
CA-BC-10	Pacific-slope Flycatcher	1990	0.3445	0.2376	0.3322	0.5263	Flycatcher	0.365372	0.325997	0.417505	0.000833333	0.0236667
CA-BC-10	Pacific-slope Flycatcher	1991	0.398	0.2749	0.3844	0.6049	Flycatcher	0.362883	0.322629	0.417463	0.00166667	0.0243333
CA-BC-10	Pacific-slope Flycatcher	1992	0.3675	0.2515	0.3545	0.5617	Flycatcher	0.360113	0.319453	0.414928	0.000833333	0.0271667
CA-BC-10	Pacific-slope Flycatcher	1993	0.3795	0.2581	0.3663	0.5832	Flycatcher	0.356903	0.316079	0.413892	0.002	0.0375
CA-BC-10	Pacific-slope Flycatcher	1994	0.441	0.3018	0.4247	0.6775	Flycatcher	0.353001	0.311879	0.411988	0.00166667	0.0468333
CA-BC-10	Pacific-slope Flycatcher	1995	0.4431	0.3024	0.4251	0.6919	Flycatcher	0.348467	0.307567	0.40712	0.000833333	0.0555
CA-BC-10	Pacific-slope Flycatcher	1996	0.3515	0.2457	0.3402	0.5237	Flycatcher	0.343327	0.303199	0.400933	0.00166667	0.0613333
CA-BC-10	Pacific-slope Flycatcher	1997	0.3534	0.2461	0.3414	0.5286	Flycatcher	0.337782	0.299163	0.391504	0.002	0.0675
CA-BC-10	Pacific-slope Flycatcher	1998	0.3476	0.2426	0.3359	0.5223	Flycatcher	0.332047	0.295123	0.383329	0.0005	0.0588333
CA-BC-10	Pacific-slope Flycatcher	1999	0.3016	0.2081	0.292	0.455	Flycatcher	0.326327	0.291165	0.37236	0.001	0.0501667
CA-BC-10	Pacific-slope Flycatcher	2000	0.3065	0.2141	0.2962	0.4599	Flycatcher	0.320948	0.286601	0.363906	0.00366667	0.0375
CA-BC-10	Pacific-slope Flycatcher	2001	0.3269	0.2266	0.3158	0.4895	Flycatcher	0.316344	0.283182	0.356411	0.00266667	0.0311667
CA-BC-10	Pacific-slope Flycatcher	2002	0.2658	0.171	0.2577	0.4065	Flycatcher	0.312663	0.279721	0.350515	0.00366667	0.0241667
CA-BC-10	Pacific-slope Flycatcher	2003	0.2621	0.1775	0.254	0.3954	Flycatcher	0.30981	0.277075	0.346323	0.004	0.0171667
CA-BC-10	Pacific-slope Flycatcher	2004	0.2805	0.1929	0.2712	0.4188	Flycatcher	0.307434	0.274124	0.343642	0.00466667	0.012
CA-BC-10	Pacific-slope Flycatcher	2005	0.313	0.2153	0.3029	0.4695	Flycatcher	0.305192	0.270613	0.343361	0.0065	0.00966667
CA-BC-10	Pacific-slope Flycatcher	2006	0.2632	0.1836	0.2547	0.3939	Flycatcher	0.30288	0.266078	0.342912	0.0055	0.0113333
CA-BC-10	Pacific-slope Flycatcher	2007	0.2871	0.1989	0.2774	0.431	Flycatcher	0.300468	0.260992	0.344432	0.00616667	0.0095
CA-BC-10	Pacific-slope Flycatcher	2008	0.2679	0.1771	0.2596	0.4089	Flycatcher	0.297822	0.256438	0.344926	0.00666667	0.0085
CA-BC-10	Pacific-slope Flycatcher	2009	0.2998	0.208	0.2898	0.4499	Flycatcher	0.294755	0.250806	0.346064	0.00516667	0.00816667
CA-BC-10	Pacific-slope Flycatcher	2010	0.3302	0.2294	0.3189	0.4969	Flycatcher	0.291215	0.243614	0.34719	0.00833333	0.00883333
CA-BC-10	Pacific-slope Flycatcher	2011	0.2567	0.177	0.2482	0.3857	Flycatcher	0.28707	0.235276	0.347574	0.00983333	0.0106667
CA-BC-10	Tree Swallow	1970	9.682	6.363	9.448	14.29	Swallow Swift Nightjar	9.09396	7.74933	10.4313	0	0
CA-BC-10	Tree Swallow	1971	7.822	4.507	7.567	12.71	Swallow Swift Nightjar	9.14301	7.92805	10.3399	0.000166667	0.000166667
CA-BC-10	Tree Swallow	1972	9.586	5.322	9.219	15.92	Swallow Swift Nightjar	9.19092	8.07283	10.3099	0.00933333	0.0123333
CA-BC-10	Tree Swallow	1973	9.872	6.491	9.668	14.4	Swallow Swift Nightjar	9.23353	8.21615	10.2699	0.00583333	0.0163333
CA-BC-10	Tree Swallow	1974	9.085	6.325	8.935	12.61	Swallow Swift Nightjar	9.27295	8.34393	10.235	0.005	0.0121667
CA-BC-10	Tree Swallow	1975	10.51	7.39	10.33	14.86	Swallow Swift Nightjar	9.30914	8.44233	10.2206	0.00483333	0.0145
CA-BC-10	Tree Swallow	1976	10.9	7.311	10.68	15.6	Swallow Swift Nightjar	9.34429	8.54658	10.1931	0.004	0.008
CA-BC-10	Tree Swallow	1977	8.665	5.862	8.549	11.96	Swallow Swift Nightjar	9.37854	8.60366	10.1921	0.00316667	0.00716667
CA-BC-10	Tree Swallow	1978	9.463	6.478	9.305	13.3	Swallow Swift Nightjar	9.41264	8.67618	10.2003	0.00533333	0.00733333
CA-BC-10	Tree Swallow	1979	9.715	6.954	9.598	13.19	Swallow Swift Nightjar	9.44695	8.74357	10.2288	0.0065	0.005
CA-BC-10	Tree Swallow	1980	9.324	7.331	9.234	11.76	Swallow Swift Nightjar	9.48188	8.79275	10.311	0.00733333	0.00466667
CA-BC-10	Tree Swallow	1981	8.216	5.82	8.103	11.26	Swallow Swift Nightjar	9.51564	8.83303	10.4365	0.00566667	0.00333333
CA-BC-10	Tree Swallow	1982	11.96	8.457	11.75	16.65	Swallow Swift Nightjar	9.54253	8.85869	10.5098	0.0065	0.00433333
CA-BC-10	Tree Swallow	1983	9.183	6.72	9.059	12.32	Swallow Swift Nightjar	9.55231	8.87731	10.5414	0.00533333	0.00616667
CA-BC-10	Tree Swallow	1984	12.5	8.808	12.25	17.59	Swallow Swift Nightjar	9.55185	8.89144	10.533	0.0065	0.00383333
CA-BC-10	Tree Swallow	1985	9.751	7.197	9.67	12.89	Swallow Swift Nightjar	9.54008	8.8886	10.5025	0.00566667	0.0055
CA-BC-10	Tree Swallow	1986	9.949	7.924	9.852	12.55	Swallow Swift Nightjar	9.5203	8.88209	10.4209	0.00633333	0.00316667
CA-BC-10	Tree Swallow	1987	9.468	6.904	9.335	12.8	Swallow Swift Nightjar	9.49078	8.86799	10.3275	0.00516667	0.004
CA-BC-10	Tree Swallow	1988	9.241	7.161	9.158	11.84	Swallow Swift Nightjar	9.4568	8.85335	10.2452	0.00666667	0.00283333
CA-BC-10	Tree Swallow	1989	8.287	6.19	8.191	10.91	Swallow Swift Nightjar	9.41898	8.82577	10.1575	0.006	0.00166667
CA-BC-10	Tree Swallow	1990	9.178	7.277	9.124	11.39	Swallow Swift Nightjar	9.37925	8.80716	10.0763	0.0055	0.00133333
CA-BC-10	Tree Swallow	1991	9.467	7.631	9.373	11.8	Swallow Swift Nightjar	9.33701	8.78731	9.99537	0.00583333	0.001
CA-BC-10	Tree Swallow	1992	8.59	6.926	8.523	10.63	Swallow Swift Nightjar	9.29232	8.75968	9.91235	0.005	0.0025
CA-BC-10	Tree Swallow	1993	7.984	6.538	7.956	9.615	Swallow Swift Nightjar	9.24573	8.73815	9.8254	0.00516667	0.0015
CA-BC-10	Tree Swallow	1994	9.551	8.171	9.53	11.03	Swallow Swift Nightjar	9.19809	8.7148	9.73999	0.00316667	0.002
CA-BC-10	Tree Swallow	1995	9.024	7.546	8.997	10.68	Swallow Swift Nightjar	9.14971	8.67884	9.67671	0.00266667	0.00316667
CA-BC-10	Tree Swallow	1996	9.303	7.884	9.299	10.76	Swallow Swift Nightjar	9.10041	8.63528	9.61663	0.00233333	0.00266667
CA-BC-10	Tree Swallow	1997	9.892	8.407	9.884	11.46	Swallow Swift Nightjar	9.04941	8.59275	9.57391	0.0015	0.00333333
CA-BC-10	Tree Swallow	1998	10.61	8.804	10.55	12.72	Swallow Swift Nightjar	8.99406	8.52927	9.51646	0.00216667	0.005
CA-BC-10	Tree Swallow	1999	9.996	8.127	9.994	11.89	Swallow Swift Nightjar	8.93281	8.44115	9.45932	0.0015	0.00483333
CA-BC-10	Tree Swallow	2000	8.671	6.804	8.606	10.87	Swallow Swift Nightjar	8.85863	8.29711	9.37562	0.001	0.00366667
CA-BC-10	Tree Swallow	2001	7.901	6.221	7.859	9.78	Swallow Swift Nightjar	8.78598	8.04463	9.34397	0.0015	0.00283333
CA-BC-10	Tree Swallow	2002	7.547	5.933	7.528	9.329	Swallow Swift Nightjar	8.73517	7.97723	9.32553	0.0035	0.00316667
CA-BC-10	Tree Swallow	2003	6.698	4.986	6.664	8.639	Swallow Swift Nightjar	8.6949	7.97482	9.31014	0.0065	0.00116667
CA-BC-10	Tree Swallow	2004	8.124	6.393	8.079	10.1	Swallow Swift Nightjar	8.66242	7.98775	9.30417	0.013	0.0025
CA-BC-10	Tree Swallow	2005	8.089	6.35	8.041	10.05	Swallow Swift Nightjar	8.6342	7.97498	9.3087	0.00883333	0.00133333
CA-BC-10	Tree Swallow	2006	9.624	7.433	9.568	12.14	Swallow Swift Nightjar	8.60839	7.91933	9.31245	0.00883333	0.00366667
CA-BC-10	Tree Swallow	2007	8.889	6.751	8.806	11.52	Swallow Swift Nightjar	8.58527	7.85383	9.34491	0.0095	0.00316667
CA-BC-10	Tree Swallow	2008	9.198	7.058	9.126	11.69	Swallow Swift Nightjar	8.56403	7.77106	9.39192	0.012	0.00616667
CA-BC-10	Tree Swallow	2009	8.534	6.301	8.452	11.25	Swallow Swift Nightjar	8.54362	7.67144	9.48868	0.0128333	0.0085
CA-BC-10	Tree Swallow	2010	9.121	6.747	9.022	12.13	Swallow Swift Nightjar	8.52412	7.5677	9.65591	0.0165	0.015
CA-BC-10	Tree Swallow	2011	8.525	6.1	8.413	11.46	Swallow Swift Nightjar	8.49618	7.39129	9.90804	0.0175	0.0188333
CA-BC-10	Violet-green Swallow	1970	8.998	5.819	8.664	14.01	Swallow Swift Nightjar	8.49567	7.36119	9.82595	0	0
CA-BC-10	Violet-green Swallow	1971	9.995	6.683	9.668	15.19	Swallow Swift Nightjar	8.40807	7.39288	9.52581	0.000166667	0.000166667
CA-BC-10	Violet-green Swallow	1972	9.753	6.2	9.448	14.83	Swallow Swift Nightjar	8.322	7.39733	9.31681	0.0105	0.00916667
CA-BC-10	Violet-green Swallow	1973	9.868	6.791	9.563	14.83	Swallow Swift Nightjar	8.23846	7.3531	9.16258	0.013	0.00883333
CA-BC-10	Violet-green Swallow	1974	8.78	6.101	8.479	13.2	Swallow Swift Nightjar	8.15973	7.29081	9.04744	0.0166667	0.005
CA-BC-10	Violet-green Swallow	1975	6.909	4.363	6.721	10.55	Swallow Swift Nightjar	8.08805	7.16793	8.95232	0.024	0.00583333
CA-BC-10	Violet-green Swallow	1976	7.357	4.936	7.123	11.08	Swallow Swift Nightjar	8.0244	7.057	8.86987	0.024	0.00316667
CA-BC-10	Violet-green Swallow	1977	7.085	4.429	6.909	10.78	Swallow Swift Nightjar	7.9713	6.96028	8.80753	0.0345	0.00183333
CA-BC-10	Violet-green Swallow	1978	7.664	5.269	7.411	11.54	Swallow Swift Nightjar	7.92968	6.86477	8.75219	0.0368333	0.0015
CA-BC-10	Violet-green Swallow	1979	7.749	5.312	7.518	11.67	Swallow Swift Nightjar	7.89901	6.83408	8.72897	0.0381667	0.00233333
CA-BC-10	Violet-green Swallow	1980	6.376	4.413	6.178	9.482	Swallow Swift Nightjar	7.8802	6.82452	8.7093	0.04	0.00183333
CA-BC-10	Violet-green Swallow	1981	7.007	4.838	6.772	10.46	Swallow Swift Nightjar	7.8718	6.85595	8.73297	0.0405	0.00183333
CA-BC-10	Violet-green Swallow	1982	7.176	5.044	6.939	10.58	Swallow Swift Nightjar	7.86917	6.87519	8.73076	0.0428333	0.00166667
CA-BC-10	Violet-green Swallow	1983	6.66	4.595	6.441	9.941	Swallow Swift Nightjar	7.86264	6.91727	8.73606	0.0388333	0.00183333
CA-BC-10	Violet-green Swallow	1984	7.024	4.722	6.813	10.58	Swallow Swift Nightjar	7.85383	6.9533	8.71149	0.0265	0.00183333
CA-BC-10	Violet-green Swallow	1985	6.503	4.391	6.303	9.815	Swallow Swift Nightjar	7.84076	6.98817	8.69096	0.0245	0.00133333
CA-BC-10	Violet-green Swallow	1986	7.889	5.539	7.629	11.8	Swallow Swift Nightjar	7.82322	7.01127	8.65068	0.0155	0.00233333
CA-BC-10	Violet-green Swallow	1987	8.57	6.065	8.29	12.78	Swallow Swift Nightjar	7.79929	7.01901	8.60069	0.012	0.0025
CA-BC-10	Violet-green Swallow	1988	6.738	4.773	6.509	9.987	Swallow Swift Nightjar	7.77171	7.04149	8.55556	0.00766667	0.00316667
CA-BC-10	Violet-green Swallow	1989	9.161	6.54	8.859	13.5	Swallow Swift Nightjar	7.74085	7.03658	8.50657	0.006	0.00266667
CA-BC-10	Violet-green Swallow	1990	8.82	6.323	8.535	13.01	Swallow Swift Nightjar	7.70728	7.0309	8.45794	0.00366667	0.00416667
CA-BC-10	Violet-green Swallow	1991	8.452	6.044	8.164	12.54	Swallow Swift Nightjar	7.67046	7.01334	8.40555	0.0025	0.00383333
CA-BC-10	Violet-green Swallow	1992	7.654	5.476	7.404	11.3	Swallow Swift Nightjar	7.63131	6.99933	8.34611	0.00383333	0.00383333
CA-BC-10	Violet-green Swallow	1993	7.658	5.526	7.399	11.34	Swallow Swift Nightjar	7.58952	6.98468	8.28307	0.00283333	0.00383333
CA-BC-10	Violet-green Swallow	1994	8.254	5.993	7.977	12.12	Swallow Swift Nightjar	7.54665	6.9568	8.22077	0.0035	0.00433333
CA-BC-10	Violet-green Swallow	1995	7.389	5.181	7.14	11	Swallow Swift Nightjar	7.5028	6.92276	8.17714	0.002	0.00283333
CA-BC-10	Violet-green Swallow	1996	7.82	5.453	7.521	11.89	Swallow Swift Nightjar	7.45821	6.88207	8.12847	0.002	0.00266667
CA-BC-10	Violet-green Swallow	1997	7.603	5.51	7.342	11.18	Swallow Swift Nightjar	7.41248	6.82998	8.08616	0.00183333	0.0035
CA-BC-10	Violet-green Swallow	1998	7.662	5.391	7.378	11.57	Swallow Swift Nightjar	7.36363	6.78505	8.04006	0.00266667	0.00333333
CA-BC-10	Violet-green Swallow	1999	8.228	5.947	7.955	12.13	Swallow Swift Nightjar	7.31054	6.72426	7.98604	0.00216667	0.0025
CA-BC-10	Violet-green Swallow	2000	7.142	5.159	6.907	10.52	Swallow Swift Nightjar	7.24696	6.6301	7.92817	0.00166667	0.00416667
CA-BC-10	Violet-green Swallow	2001	6.007	4.348	5.814	8.835	Swallow Swift Nightjar	7.18435	6.47222	7.89814	0.00116667	0.00383333
CA-BC-10	Violet-green Swallow	2002	6.597	4.709	6.383	9.729	Swallow Swift Nightjar	7.13905	6.39951	7.88236	0.003	0.00383333
CA-BC-10	Violet-green Swallow	2003	7.395	5.346	7.155	10.9	Swallow Swift Nightjar	7.1012	6.39758	7.86352	0.0025	0.00316667
CA-BC-10	Violet-green Swallow	2004	7.84	5.649	7.575	11.6	Swallow Swift Nightjar	7.06753	6.36884	7.8493	0.00433333	0.0055
CA-BC-10	Violet-green Swallow	2005	7.409	5.316	7.168	10.93	Swallow Swift Nightjar	7.03475	6.32315	7.84624	0.00266667	0.00783333
CA-BC-10	Violet-green Swallow	2006	7.312	5.279	7.077	10.74	Swallow Swift Nightjar	7.00047	6.25525	7.84385	0.003	0.0113333
CA-BC-10	Violet-green Swallow	2007	8.023	5.413	7.672	12.76	Swallow Swift Nightjar	6.96386	6.18494	7.8493	0.00316667	0.0135
CA-BC-10	Violet-green Swallow	2008	6.612	4.786	6.403	9.728	Swallow Swift Nightjar	6.9238	6.10263	7.85167	0.0055	0.0148333
CA-BC-10	Violet-green Swallow	2009	7.079	5.131	6.852	10.34	Swallow Swift Nightjar	6.88139	5.99256	7.88391	0.00916667	0.014
CA-BC-10	Violet-green Swallow	2010	6.548	4.737	6.341	9.64	Swallow Swift Nightjar	6.83239	5.84443	7.92819	0.00666667	0.0181667
CA-BC-10	Violet-green Swallow	2011	6.006	4.327	5.807	8.871	Swallow Swift Nightjar	6.77645	5.62837	7.99522	0.0115	0.0171667
CA-BC-10	Western Kingbird	1970	0.2027	0.08119	0.1902	0.4076	Flycatcher	0.26338	0.234307	0.302991	0	0
CA-BC-10	Western Kingbird	1971	0.2001	0.08251	0.1836	0.4228	Flycatcher	0.258351	0.234578	0.288589	0.000166667	0.000166667
CA-BC-10	Western Kingbird	1972	0.1947	0.09551	0.1858	0.3471	Flycatcher	0.253368	0.232271	0.278272	0.0198333	0.00566667
CA-BC-10	Western Kingbird	1973	0.1929	0.1187	0.1897	0.2856	Flycatcher	0.248961	0.226967	0.270756	0.0505	0.004
CA-BC-10	Western Kingbird	1974	0.2017	0.1236	0.1993	0.2975	Flycatcher	0.245734	0.223539	0.266206	0.0951667	0.00216667
CA-BC-10	Western Kingbird	1975	0.2454	0.1729	0.2404	0.3467	Flycatcher	0.243584	0.22196	0.263295	0.100667	0.00216667
CA-BC-10	Western Kingbird	1976	0.2143	0.1854	0.2123	0.2584	Flycatcher	0.242156	0.220477	0.261271	0.0788333	0.00183333
CA-BC-10	Western Kingbird	1977	0.2056	0.1268	0.2032	0.3032	Flycatcher	0.241248	0.220234	0.25942	0.0626667	0.001
CA-BC-10	Western Kingbird	1978	0.2083	0.1668	0.2091	0.2435	Flycatcher	0.240647	0.221008	0.257783	0.0433333	0.0015
CA-BC-10	Western Kingbird	1979	0.2205	0.155	0.2185	0.3	Flycatcher	0.240249	0.222115	0.256456	0.0341667	0.00166667
CA-BC-10	Western Kingbird	1980	0.2329	0.206	0.2317	0.2688	Flycatcher	0.239934	0.223073	0.255438	0.0176667	0.00133333
CA-BC-10	Western Kingbird	1981	0.2425	0.2083	0.2426	0.2743	Flycatcher	0.239649	0.223982	0.254406	0.0111667	0.003
CA-BC-10	Western Kingbird	1982	0.2533	0.192	0.2499	0.3358	Flycatcher	0.239368	0.224755	0.253345	0.00616667	0.00266667
CA-BC-10	Western Kingbird	1983	0.2152	0.1488	0.2174	0.2744	Flycatcher	0.239087	0.225526	0.252618	0.00516667	0.00483333
CA-BC-10	Western Kingbird	1984	0.2143	0.1641	0.2176	0.2477	Flycatcher	0.23881	0.226048	0.251998	0.00466667	0.00283333
CA-BC-10	Western Kingbird	1985	0.2379	0.2061	0.2384	0.2645	Flycatcher	0.238524	0.226283	0.251351	0.003	0.00433333
CA-BC-10	Western Kingbird	1986	0.2529	0.2137	0.2541	0.2834	Flycatcher	0.23823	0.226323	0.250776	0.002	0.00316667
CA-BC-10	Western Kingbird	1987	0.2532	0.2245	0.2533	0.2814	Flycatcher	0.237926	0.226166	0.250323	0.002	0.0035
CA-BC-10	Western Kingbird	1988	0.2157	0.1884	0.2151	0.2472	Flycatcher	0.237611	0.22612	0.250217	0.00166667	0.00283333
CA-BC-10	Western Kingbird	1989	0.2422	0.1766	0.2386	0.3336	Flycatcher	0.237282	0.225883	0.25017	0.00116667	0.00166667
CA-BC-10	Western Kingbird	1990	0.2472	0.1639	0.2422	0.3605	Flycatcher	0.236934	0.225396	0.250189	0.00233333	0.00416667
CA-BC-10	Western Kingbird	1991	0.2023	0.1283	0.1982	0.299	Flycatcher	0.236552	0.224781	0.250107	0.0025	0.00366667
CA-BC-10	Western Kingbird	1992	0.2353	0.1643	0.2315	0.3292	Flycatcher	0.236105	0.223964	0.25001	0.00233333	0.00333333
CA-BC-10	Western Kingbird	1993	0.2512	0.1619	0.2453	0.3717	Flycatcher	0.235507	0.222983	0.24975	0.002	0.00316667
CA-BC-10	Western Kingbird	1994	0.2531	0.1762	0.2486	0.3533	Flycatcher	0.234877	0.221317	0.249715	0.00216667	0.0035
CA-BC-10	Western Kingbird	1995	0.2301	0.1933	0.2274	0.2815	Flycatcher	0.234273	0.219619	0.249999	0.003	0.0025
CA-BC-10	Western Kingbird	1996	0.2142	0.1606	0.212	0.2785	Flycatcher	0.23388	0.218721	0.250595	0.00366667	0.00333333
CA-BC-10	Western Kingbird	1997	0.257	0.1899	0.2517	0.3523	Flycatcher	0.233786	0.219093	0.25105	0.00183333	0.0035
CA-BC-10	Western Kingbird	1998	0.2231	0.1803	0.2205	0.2806	Flycatcher	0.234041	0.219071	0.251746	0.00116667	0.00383333
CA-BC-10	Western Kingbird	1999	0.2463	0.1802	0.2422	0.3339	Flycatcher	0.234753	0.219377	0.252724	0.00183333	0.0045
CA-BC-10	Western Kingbird	2000	0.2181	0.168	0.2191	0.269	Flycatcher	0.236211	0.220499	0.253722	0.00233333	0.0045
CA-BC-10	Western Kingbird	2001	0.2335	0.171	0.2327	0.301	Flycatcher	0.238491	0.222603	0.255854	0.00266667	0.00533333
CA-BC-10	Western Kingbird	2002	0.2334	0.1447	0.2288	0.3506	Flycatcher	0.241494	0.225644	0.258152	0.00216667	0.00766667
CA-BC-10	Western Kingbird	2003	0.2636	0.2329	0.2635	0.294	Flycatcher	0.244926	0.229401	0.26172	0.00216667	0.00716667
CA-BC-10	Western Kingbird	2004	0.2521	0.1737	0.2498	0.3436	Flycatcher	0.24847	0.232445	0.266214	0.00183333	0.0111667
CA-BC-10	Western Kingbird	2005	0.2456	0.2162	0.245	0.278	Flycatcher	0.251965	0.234503	0.271173	0.00116667	0.0136667
CA-BC-10	Western Kingbird	2006	0.2478	0.1803	0.2454	0.3289	Flycatcher	0.255351	0.236527	0.276165	0.00283333	0.0128333
CA-BC-10	Western Kingbird	2007	0.2573	0.2081	0.2567	0.3169	Flycatcher	0.258475	0.237241	0.281632	0.00266667	0.0146667
CA-BC-10	Western Kingbird	2008	0.2366	0.176	0.2367	0.2994	Flycatcher	0.261188	0.237488	0.285974	0.00366667	0.0118333
CA-BC-10	Western Kingbird	2009	0.2439	0.1689	0.2422	0.332	Flycatcher	0.263438	0.236284	0.290471	0.00783333	0.0123333
CA-BC-10	Western Kingbird	2010	0.2686	0.194	0.264	0.3717	Flycatcher	0.265099	0.233683	0.295247	0.00866667	0.0145
CA-BC-10	Western Kingbird	2011	0.2443	0.1878	0.2409	0.3159	Flycatcher	0.265784	0.227816	0.301181	0.01	0.0118333
CA-BC-10	Western Wood-Pewee	1970	10.47	8.805	10.45	12.25	Flycatcher	10.7419	9.5445	11.5129	0	0
CA-BC-10	Western Wood-Pewee	1971	11.28	9.558	11.25	13.21	Flycatcher	10.6748	9.95393	11.3257	0.000166667	0.000166667
CA-BC-10	Western Wood-Pewee	1972	10.56	9.089	10.54	12.16	Flycatcher	10.5634	9.9988	11.1805	0.00483333	0.0451667
CA-BC-10	Western Wood-Pewee	1973	11.67	10.23	11.63	13.34	Flycatcher	10.4235	9.89537	11.0107	0.00233333	0.0426667
CA-BC-10	Western Wood-Pewee	1974	11.62	9.453	11.63	13.92	Flycatcher	10.2694	9.77832	10.836	0.0015	0.0325
CA-BC-10	Western Wood-Pewee	1975	9.297	7.32	9.287	11.28	Flycatcher	10.1123	9.652	10.6352	0.00116667	0.0141667
CA-BC-10	Western Wood-Pewee	1976	10.03	8.018	9.873	12.88	Flycatcher	9.95616	9.52924	10.4434	0.000833333	0.00633333
CA-BC-10	Western Wood-Pewee	1977	10.08	8.908	10.07	11.34	Flycatcher	9.8019	9.40242	10.253	0.001	0.0055
CA-BC-10	Western Wood-Pewee	1978	9.711	8.537	9.668	11.12	Flycatcher	9.6501	9.27541	10.0671	0.00266667	0.00266667
CA-BC-10	Western Wood-Pewee	1979	9.896	8.662	9.861	11.34	Flycatcher	9.50085	9.14919	9.88548	0.0015	0.000666667
CA-BC-10	Western Wood-Pewee	1980	8.922	7.86	8.889	10.15	Flycatcher	9.35387	9.0274	9.71304	0.0015	0.00183333
CA-BC-10	Western Wood-Pewee	1981	8.729	7.479	8.749	9.895	Flycatcher	9.20937	8.90002	9.54357	0.00133333	0.000166667
CA-BC-10	Western Wood-Pewee	1982	8.803	7.739	8.771	10.05	Flycatcher	9.06731	8.76939	9.39021	0.0015	0.000166667
CA-BC-10	Western Wood-Pewee	1983	8.232	7.154	8.233	9.284	Flycatcher	8.9276	8.64383	9.23289	0.00116667	0.000666667
CA-BC-10	Western Wood-Pewee	1984	8.897	7.598	8.817	10.67	Flycatcher	8.79003	8.5183	9.08448	0.000166667	0.000666667
CA-BC-10	Western Wood-Pewee	1985	8.451	7.443	8.442	9.517	Flycatcher	8.65464	8.3923	8.9469	0.000833333	0.000166667
CA-BC-10	Western Wood-Pewee	1986	8.942	7.903	8.87	10.47	Flycatcher	8.5214	8.26233	8.81724	0.000833333	0.000666667
CA-BC-10	Western Wood-Pewee	1987	8.906	7.905	8.875	10.12	Flycatcher	8.38986	8.13209	8.68552	0.000333333	0.00216667
CA-BC-10	Western Wood-Pewee	1988	8.588	7.559	8.552	9.814	Flycatcher	8.26001	8.00236	8.55579	0.000333333	0.00116667
CA-BC-10	Western Wood-Pewee	1989	8.978	7.598	8.886	10.83	Flycatcher	8.13157	7.87377	8.43501	0.000833333	0.002
CA-BC-10	Western Wood-Pewee	1990	8.139	7.281	8.12	9.155	Flycatcher	8.00456	7.7421	8.30941	0.001	0.00116667
CA-BC-10	Western Wood-Pewee	1991	8.393	7.426	8.335	9.85	Flycatcher	7.87846	7.60737	8.17814	0.000833333	0.00166667
CA-BC-10	Western Wood-Pewee	1992	7.796	6.772	7.731	9.225	Flycatcher	7.75228	7.47918	8.04851	0.000833333	0.00166667
CA-BC-10	Western Wood-Pewee	1993	7.499	6.642	7.488	8.429	Flycatcher	7.62341	7.33874	7.91562	0.00133333	0.00133333
CA-BC-10	Western Wood-Pewee	1994	7.289	6.486	7.283	8.107	Flycatcher	7.49582	7.18765	7.79972	0.00133333	0.000833333
CA-BC-10	Western Wood-Pewee	1995	6.816	5.538	6.803	8.185	Flycatcher	7.37147	7.02635	7.68829	0.00166667	0.000166667
CA-BC-10	Western Wood-Pewee	1996	7.072	6.068	7.048	8.193	Flycatcher	7.25618	6.90515	7.58246	0.00433333	0.000833333
CA-BC-10	Western Wood-Pewee	1997	6.752	5.539	6.733	8.111	Flycatcher	7.15278	6.82549	7.48029	0.006	0.0005
CA-BC-10	Western Wood-Pewee	1998	7.526	6.457	7.447	8.987	Flycatcher	7.06246	6.75895	7.39016	0.00716667	0.000333333
CA-BC-10	Western Wood-Pewee	1999	6.966	6.318	6.959	7.655	Flycatcher	6.98798	6.689	7.30948	0.00616667	0.0015
CA-BC-10	Western Wood-Pewee	2000	7.165	6.512	7.157	7.862	Flycatcher	6.93742	6.63041	7.26356	0.009	0.00133333
CA-BC-10	Western Wood-Pewee	2001	6.577	5.948	6.571	7.22	Flycatcher	6.91263	6.58876	7.22733	0.0121667	0.000833333
CA-BC-10	Western Wood-Pewee	2002	6.741	6.075	6.733	7.416	Flycatcher	6.91199	6.57167	7.21722	0.0205	0.000333333
CA-BC-10	Western Wood-Pewee	2003	5.917	4.898	5.91	6.978	Flycatcher	6.92726	6.58746	7.23599	0.0216667	0.000833333
CA-BC-10	Western Wood-Pewee	2004	6.914	6.183	6.915	7.645	Flycatcher	6.95079	6.61054	7.27083	0.0248333	0.000666667
CA-BC-10	Western Wood-Pewee	2005	6.948	6.139	6.956	7.68	Flycatcher	6.97746	6.62843	7.33654	0.018	0.00116667
CA-BC-10	Western Wood-Pewee	2006	7.443	6.524	7.404	8.595	Flycatcher	7.00358	6.6198	7.4206	0.00833333	0.00216667
CA-BC-10	Western Wood-Pewee	2007	7.312	6.079	7.285	8.737	Flycatcher	7.02509	6.59866	7.48677	0.00666667	0.00183333
CA-BC-10	Western Wood-Pewee	2008	7.15	5.867	7.128	8.617	Flycatcher	7.03687	6.5605	7.54859	0.006	0.00516667
CA-BC-10	Western Wood-Pewee	2009	7.55	6.394	7.476	9.061	Flycatcher	7.03728	6.50758	7.60792	0.00666667	0.006
CA-BC-10	Western Wood-Pewee	2010	7.546	6.171	7.503	9.21	Flycatcher	7.01998	6.4216	7.69924	0.00766667	0.016
CA-BC-10	Western Wood-Pewee	2011	6.49	5.167	6.454	7.998	Flycatcher	6.97207	6.1433	7.83256	0.012	0.0221667
CA-BC-10	Willow Flycatcher	1970	4.886	2.44	4.77	8.136	Flycatcher	4.4147	3.41108	5.09893	0	0
CA-BC-10	Willow Flycatcher	1971	4.518	2.694	4.42	6.888	Flycatcher	4.38232	3.69371	4.96616	0.000166667	0.000166667
CA-BC-10	Willow Flycatcher	1972	4.652	2.721	4.548	7.263	Flycatcher	4.3347	3.856	4.85222	0.00416667	0.024
CA-BC-10	Willow Flycatcher	1973	3.618	2.457	3.627	4.759	Flycatcher	4.27172	3.89358	4.74709	0.003	0.0321667
CA-BC-10	Willow Flycatcher	1974	5.769	4.509	5.696	7.411	Flycatcher	4.19901	3.84984	4.66336	0.00216667	0.0313333
CA-BC-10	Willow Flycatcher	1975	6.141	4.084	6.014	9.03	Flycatcher	4.11563	3.79251	4.54456	0.000833333	0.0378333
CA-BC-10	Willow Flycatcher	1976	4.711	3.604	4.686	5.969	Flycatcher	4.02833	3.72971	4.41384	0.0015	0.0198333
CA-BC-10	Willow Flycatcher	1977	4.017	2.997	4.013	5.087	Flycatcher	3.94116	3.66758	4.2829	0.00166667	0.00816667
CA-BC-10	Willow Flycatcher	1978	3.639	2.836	3.618	4.556	Flycatcher	3.85647	3.60576	4.15845	0.0035	0.00266667
CA-BC-10	Willow Flycatcher	1979	3.805	3.219	3.776	4.55	Flycatcher	3.77414	3.54283	4.04077	0.00283333	0.00266667
CA-BC-10	Willow Flycatcher	1980	4.219	3.567	4.193	5.036	Flycatcher	3.69392	3.48313	3.92762	0.00216667	0.00133333
CA-BC-10	Willow Flycatcher	1981	3.58	3.006	3.537	4.414	Flycatcher	3.61567	3.42269	3.82225	0.0025	0.001
CA-BC-10	Willow Flycatcher	1982	3.011	2.348	3.011	3.7	Flycatcher	3.53937	3.36131	3.72637	0.0035	0.000666667
CA-BC-10	Willow Flycatcher	1983	3.29	2.888	3.286	3.713	Flycatcher	3.46496	3.30028	3.63581	0.003	0.0005
CA-BC-10	Willow Flycatcher	1984	3.27	2.858	3.25	3.789	Flycatcher	3.39235	3.23788	3.55136	0.00316667	0.000166667
CA-BC-10	Willow Flycatcher	1985	3.363	2.971	3.348	3.836	Flycatcher	3.3214	3.17593	3.47236	0.00233333	0.000166667
CA-BC-10	Willow Flycatcher	1986	3.327	2.9	3.323	3.777	Flycatcher	3.25199	3.11354	3.39646	0.0015	0.000333333
CA-BC-10	Willow Flycatcher	1987	3.464	3.066	3.442	3.971	Flycatcher	3.18404	3.04835	3.32442	0.001	0.0005
CA-BC-10	Willow Flycatcher	1988	3.096	2.437	3.091	3.779	Flycatcher	3.11746	2.98178	3.25546	0.0015	0.000166667
CA-BC-10	Willow Flycatcher	1989	3.252	2.91	3.245	3.637	Flycatcher	3.05215	2.91203	3.18828	0.00116667	0.000666667
CA-BC-10	Willow Flycatcher	1990	3.016	2.636	3.018	3.381	Flycatcher	2.98801	2.83958	3.12439	0.00133333	0.001
CA-BC-10	Willow Flycatcher	1991	3.015	2.645	3.016	3.372	Flycatcher	2.92485	2.76832	3.06211	0.00183333	0.000666667
CA-BC-10	Willow Flycatcher	1992	3.055	2.701	3.055	3.396	Flycatcher	2.86228	2.69615	3.00205	0.0035	0.00116667
CA-BC-10	Willow Flycatcher	1993	2.542	2.233	2.543	2.836	Flycatcher	2.79916	2.61883	2.93637	0.00483333	0.0015
CA-BC-10	Willow Flycatcher	1994	2.546	2.212	2.548	2.882	Flycatcher	2.73779	2.545	2.879	0.011	0.00116667
CA-BC-10	Willow Flycatcher	1995	2.327	2.007	2.322	2.663	Flycatcher	2.6794	2.4772	2.8234	0.0193333	0.000333333
CA-BC-10	Willow Flycatcher	1996	2.224	1.885	2.222	2.583	Flycatcher	2.62698	2.43081	2.77181	0.0376667	0.000166667
CA-BC-10	Willow Flycatcher	1997	2.486	2.154	2.482	2.845	Flycatcher	2.58233	2.39318	2.72381	0.052	0.000333333
CA-BC-10	Willow Flycatcher	1998	2.35	1.99	2.344	2.736	Flycatcher	2.54536	2.36371	2.68192	0.0433333	0.0005
CA-BC-10	Willow Flycatcher	1999	2.47	2.149	2.468	2.81	Flycatcher	2.51733	2.35897	2.65337	0.0423333	0.000333333
CA-BC-10	Willow Flycatcher	2000	2.303	1.997	2.297	2.639	Flycatcher	2.5012	2.3545	2.63223	0.0386667	0.000666667
CA-BC-10	Willow Flycatcher	2001	2.632	2.316	2.634	2.945	Flycatcher	2.49676	2.35709	2.63013	0.0228333	0.000833333
CA-BC-10	Willow Flycatcher	2002	2.463	2.156	2.46	2.801	Flycatcher	2.50008	2.35828	2.6449	0.00833333	0.00333333
CA-BC-10	Willow Flycatcher	2003	2.847	2.544	2.847	3.16	Flycatcher	2.50731	2.36773	2.68837	0.005	0.00533333
CA-BC-10	Willow Flycatcher	2004	2.605	2.324	2.604	2.905	Flycatcher	2.51331	2.37293	2.73025	0.0015	0.0136667
CA-BC-10	Willow Flycatcher	2005	2.708	2.392	2.71	3.017	Flycatcher	2.51722	2.36655	2.75026	0.00183333	0.0126667
CA-BC-10	Willow Flycatcher	2006	2.71	2.426	2.712	3.002	Flycatcher	2.51784	2.35568	2.76102	0.00133333	0.0155
CA-BC-10	Willow Flycatcher	2007	2.594	2.328	2.593	2.87	Flycatcher	2.51314	2.34088	2.73934	0.00183333	0.0216667
CA-BC-10	Willow Flycatcher	2008	2.364	1.894	2.367	2.83	Flycatcher	2.50165	2.32061	2.73755	0.00133333	0.0215
CA-BC-10	Willow Flycatcher	2009	2.72	2.416	2.714	3.062	Flycatcher	2.4795	2.27625	2.72136	0.0015	0.033
CA-BC-10	Willow Flycatcher	2010	2.318	1.957	2.299	2.813	Flycatcher	2.42625	2.14604	2.68167	0.00133333	0.0838333
CA-BC-10	Willow Flycatcher	2011	1.966	1.579	1.96	2.378	Flycatcher	2.34726	1.86791	2.69187	0.00416667	0.0508333
CA-BC-5	Barn Swallow	1970	14.14	8.332	13.73	22.53	Swallow Swift Nightjar	18.0023	13.5725	23.0551	0	0
CA-BC-5	Barn Swallow	1971	19.35	10.1	18.32	33.96	Swallow Swift Nightjar	18.9373	15.2954	23.1918	0.000166667	0.000166667
CA-BC-5	Barn Swallow	1972	18.85	10.84	18.2	30.42	Swallow Swift Nightjar	19.9019	16.8766	23.5161	0.00616667	0.0106667
CA-BC-5	Barn Swallow	1973	20.74	15.11	20.51	27.63	Swallow Swift Nightjar	20.8804	18.1956	24.4098	0.0035	0.0133333
CA-BC-5	Barn Swallow	1974	23.2	18.23	23.1	29	Swallow Swift Nightjar	21.8472	19.1571	25.7384	0.00233333	0.0223333
CA-BC-5	Barn Swallow	1975	25.34	19.8	25.17	31.79	Swallow Swift Nightjar	22.7446	19.9228	27.2591	0.00133333	0.042
CA-BC-5	Barn Swallow	1976	25.47	19.48	25.24	32.85	Swallow Swift Nightjar	23.4441	20.5298	28.2214	0.000666667	0.0828333
CA-BC-5	Barn Swallow	1977	22.97	16.62	22.71	30.95	Swallow Swift Nightjar	23.9051	20.9885	28.3487	0.00183333	0.0995
CA-BC-5	Barn Swallow	1978	21.78	17.09	21.6	27.73	Swallow Swift Nightjar	24.1567	21.3036	27.8431	0.000833333	0.0921667
CA-BC-5	Barn Swallow	1979	24.11	18.93	23.87	30.71	Swallow Swift Nightjar	24.2323	21.4812	27.5963	0.002	0.0853333
CA-BC-5	Barn Swallow	1980	23.93	18.58	23.66	30.67	Swallow Swift Nightjar	24.0869	21.4768	27.0959	0.00166667	0.114333
CA-BC-5	Barn Swallow	1981	23.46	19.09	23.32	28.71	Swallow Swift Nightjar	23.6996	21.3057	26.3635	0.001	0.140667
CA-BC-5	Barn Swallow	1982	24.01	18.99	23.76	30.73	Swallow Swift Nightjar	23.1267	20.999	25.5435	0.00116667	0.122
CA-BC-5	Barn Swallow	1983	23.06	17.98	22.82	29.58	Swallow Swift Nightjar	22.4171	20.5153	24.6082	0.0005	0.105333
CA-BC-5	Barn Swallow	1984	21.83	18.51	21.65	26.07	Swallow Swift Nightjar	21.6349	19.9549	23.5725	0.00166667	0.0745
CA-BC-5	Barn Swallow	1985	21.46	17.87	21.36	25.76	Swallow Swift Nightjar	20.8267	19.3149	22.5826	0.00116667	0.0433333
CA-BC-5	Barn Swallow	1986	22.33	18.56	22.18	26.97	Swallow Swift Nightjar	20.0108	18.6842	21.5501	0.000333333	0.0253333
CA-BC-5	Barn Swallow	1987	19.79	18	19.75	21.92	Swallow Swift Nightjar	19.2015	17.9901	20.5792	0.000666667	0.0123333
CA-BC-5	Barn Swallow	1988	16.33	13.42	16.23	19.81	Swallow Swift Nightjar	18.4063	17.2807	19.6382	0.000166667	0.00633333
CA-BC-5	Barn Swallow	1989	16.88	14.48	16.84	19.52	Swallow Swift Nightjar	17.6332	16.6057	18.7611	0.00133333	0.005
CA-BC-5	Barn Swallow	1990	16.8	14.42	16.88	18.92	Swallow Swift Nightjar	16.8839	15.949	17.9154	0.001	0.0035
CA-BC-5	Barn Swallow	1991	16.96	14.53	16.94	19.55	Swallow Swift Nightjar	16.1598	15.3097	17.1192	0.000166667	0.0015
CA-BC-5	Barn Swallow	1992	14.24	11.35	14.18	17.51	Swallow Swift Nightjar	15.4613	14.6784	16.3463	0.000166667	0.0025
CA-BC-5	Barn Swallow	1993	16.2	13.86	16.22	18.59	Swallow Swift Nightjar	14.79	14.0662	15.6128	0.0005	0.003
CA-BC-5	Barn Swallow	1994	16.1	13.72	16.06	18.75	Swallow Swift Nightjar	14.1458	13.4607	14.8973	0.000333333	0.00266667
CA-BC-5	Barn Swallow	1995	15.4	13.3	15.34	17.94	Swallow Swift Nightjar	13.5278	12.8762	14.2219	0.000166667	0.00133333
CA-BC-5	Barn Swallow	1996	13.27	10.86	13.21	15.92	Swallow Swift Nightjar	12.9361	12.2997	13.6098	0.000333333	0.001
CA-BC-5	Barn Swallow	1997	13.41	11.01	13.37	15.95	Swallow Swift Nightjar	12.3698	11.7444	13.0225	0.000166667	0.001
CA-BC-5	Barn Swallow	1998	11.29	9.082	11.24	13.75	Swallow Swift Nightjar	11.8281	11.2063	12.4657	0.000333333	0.000333333
CA-BC-5	Barn Swallow	1999	11.25	8.811	11.17	14.12	Swallow Swift Nightjar	11.31	10.6875	11.959	0.000833333	0.000666667
CA-BC-5	Barn Swallow	2000	9.778	7.501	9.706	12.41	Swallow Swift Nightjar	10.8147	10.1866	11.4682	0.000833333	0.000166667
CA-BC-5	Barn Swallow	2001	7.337	5.387	7.247	9.662	Swallow Swift Nightjar	10.3411	9.70624	11.0076	0.000666667	0.000166667
CA-BC-5	Barn Swallow	2002	6.143	4.563	6.07	8.055	Swallow Swift Nightjar	9.88912	9.23849	10.5791	0.002	0.000166667
CA-BC-5	Barn Swallow	2003	8.257	6.141	8.174	10.75	Swallow Swift Nightjar	9.45775	8.80376	10.1673	0.00316667	0.000166667
CA-BC-5	Barn Swallow	2004	12.39	9.647	12.28	15.67	Swallow Swift Nightjar	9.04568	8.38778	9.77357	0.00233333	0.00133333
CA-BC-5	Barn Swallow	2005	9.158	6.792	9.053	12.06	Swallow Swift Nightjar	8.65197	7.98429	9.39032	0.0025	0.0005
CA-BC-5	Barn Swallow	2006	8.823	6.582	8.759	11.43	Swallow Swift Nightjar	8.27542	7.59945	9.02304	0.002	0.000833333
CA-BC-5	Barn Swallow	2007	7.629	5.742	7.559	9.88	Swallow Swift Nightjar	7.91552	7.22955	8.67878	0.00266667	0.000833333
CA-BC-5	Barn Swallow	2008	7.415	5.475	7.338	9.774	Swallow Swift Nightjar	7.57115	6.87352	8.36105	0.002	0.000833333
CA-BC-5	Barn Swallow	2009	7.666	5.394	7.607	10.42	Swallow Swift Nightjar	7.24194	6.52849	8.04527	0.00483333	0.00233333
CA-BC-5	Barn Swallow	2010	7.114	4.979	7.028	9.705	Swallow Swift Nightjar	6.92656	6.18592	7.77473	0.00533333	0.00283333
CA-BC-5	Barn Swallow	2011	7.534	5.372	7.442	10.19	Swallow Swift Nightjar	6.62473	5.83795	7.55175	0.00983333	0.00516667
CA-BC-5	Common Nighthawk	1970	0.6188	0.4919	0.6181	0.748	Swallow Swift Nightjar	0.572533	0.507323	0.647283	0	0
CA-BC-5	Common Nighthawk	1971	0.6386	0.4548	0.6296	0.8974	Swallow Swift Nightjar	0.573353	0.515892	0.637337	0.000166667	0.000166667
CA-BC-5	Common Nighthawk	1972	0.5271	0.4133	0.5287	0.6266	Swallow Swift Nightjar	0.574351	0.521177	0.632503	0.0095	0.00383333
CA-BC-5	Common Nighthawk	1973	0.4985	0.3779	0.499	0.6235	Swallow Swift Nightjar	0.575681	0.526544	0.627903	0.0131667	0.000833333
CA-BC-5	Common Nighthawk	1974	0.7261	0.549	0.6984	1.059	Swallow Swift Nightjar	0.577133	0.532371	0.625027	0.00833333	0.00266667
CA-BC-5	Common Nighthawk	1975	0.5379	0.432	0.5345	0.6621	Swallow Swift Nightjar	0.578601	0.537451	0.622028	0.00566667	0.00266667
CA-BC-5	Common Nighthawk	1976	0.5666	0.3611	0.538	0.9259	Swallow Swift Nightjar	0.580111	0.542718	0.618864	0.00383333	0.00133333
CA-BC-5	Common Nighthawk	1977	0.6071	0.5201	0.6067	0.697	Swallow Swift Nightjar	0.581654	0.547223	0.617502	0.00283333	0.00166667
CA-BC-5	Common Nighthawk	1978	0.5787	0.4988	0.5767	0.6668	Swallow Swift Nightjar	0.583198	0.551153	0.616515	0.00183333	0.00133333
CA-BC-5	Common Nighthawk	1979	0.5243	0.417	0.5262	0.6235	Swallow Swift Nightjar	0.584726	0.554122	0.61701	0.002	0.00266667
CA-BC-5	Common Nighthawk	1980	0.541	0.4697	0.5402	0.6175	Swallow Swift Nightjar	0.586301	0.55586	0.619544	0.00383333	0.002
CA-BC-5	Common Nighthawk	1981	0.6126	0.5295	0.6117	0.7014	Swallow Swift Nightjar	0.587922	0.557107	0.6229	0.00216667	0.00283333
CA-BC-5	Common Nighthawk	1982	0.6177	0.5319	0.6158	0.7136	Swallow Swift Nightjar	0.58937	0.557025	0.626648	0.00166667	0.00516667
CA-BC-5	Common Nighthawk	1983	0.5698	0.4917	0.569	0.651	Swallow Swift Nightjar	0.590397	0.556652	0.630229	0.0015	0.0138333
CA-BC-5	Common Nighthawk	1984	0.5973	0.5042	0.5973	0.6908	Swallow Swift Nightjar	0.590971	0.554459	0.633453	0.00283333	0.0186667
CA-BC-5	Common Nighthawk	1985	0.5056	0.3921	0.5083	0.6074	Swallow Swift Nightjar	0.590632	0.551995	0.635358	0.00216667	0.0336667
CA-BC-5	Common Nighthawk	1986	0.6863	0.5976	0.685	0.7833	Swallow Swift Nightjar	0.58865	0.547921	0.63428	0.005	0.0726667
CA-BC-5	Common Nighthawk	1987	0.6057	0.5289	0.6049	0.6885	Swallow Swift Nightjar	0.582752	0.542024	0.62646	0.000833333	0.170667
CA-BC-5	Common Nighthawk	1988	0.5775	0.3684	0.5745	0.808	Swallow Swift Nightjar	0.57335	0.533977	0.614997	0.0005	0.169
CA-BC-5	Common Nighthawk	1989	0.5338	0.4616	0.5328	0.6113	Swallow Swift Nightjar	0.561597	0.524682	0.601198	0.0005	0.126167
CA-BC-5	Common Nighthawk	1990	0.5574	0.4793	0.5554	0.6451	Swallow Swift Nightjar	0.54841	0.513844	0.58703	0.002	0.0885
CA-BC-5	Common Nighthawk	1991	0.5744	0.5096	0.5719	0.6517	Swallow Swift Nightjar	0.534487	0.502996	0.571955	0.00166667	0.0555
CA-BC-5	Common Nighthawk	1992	0.5654	0.501	0.5649	0.6332	Swallow Swift Nightjar	0.52009	0.491805	0.554498	0.00133333	0.041
CA-BC-5	Common Nighthawk	1993	0.4996	0.4356	0.4984	0.5674	Swallow Swift Nightjar	0.505616	0.480335	0.534828	0.00216667	0.021
CA-BC-5	Common Nighthawk	1994	0.508	0.4465	0.5079	0.5701	Swallow Swift Nightjar	0.49138	0.468381	0.516874	0.00333333	0.00883333
CA-BC-5	Common Nighthawk	1995	0.4214	0.3718	0.4182	0.4906	Swallow Swift Nightjar	0.477595	0.456222	0.500489	0.0045	0.00333333
CA-BC-5	Common Nighthawk	1996	0.4818	0.4164	0.4779	0.5697	Swallow Swift Nightjar	0.464307	0.444292	0.48555	0.00583333	0.00116667
CA-BC-5	Common Nighthawk	1997	0.4468	0.3974	0.4449	0.5078	Swallow Swift Nightjar	0.451385	0.432457	0.471012	0.0035	0.0025
CA-BC-5	Common Nighthawk	1998	0.3977	0.3477	0.391	0.4942	Swallow Swift Nightjar	0.438854	0.420012	0.458144	0.003	0.001
CA-BC-5	Common Nighthawk	1999	0.4206	0.3752	0.4195	0.4728	Swallow Swift Nightjar	0.426691	0.408086	0.446342	0.0035	0.000333333
CA-BC-5	Common Nighthawk	2000	0.3892	0.3445	0.3886	0.4377	Swallow Swift Nightjar	0.414889	0.395988	0.435061	0.0035	0.000333333
CA-BC-5	Common Nighthawk	2001	0.369	0.3127	0.3698	0.4171	Swallow Swift Nightjar	0.403466	0.383708	0.424531	0.00533333	0.000333333
CA-BC-5	Common Nighthawk	2002	0.3952	0.3511	0.3943	0.4423	Swallow Swift Nightjar	0.392407	0.371772	0.414919	0.00416667	0.0005
CA-BC-5	Common Nighthawk	2003	0.4355	0.3496	0.4252	0.5839	Swallow Swift Nightjar	0.381672	0.360136	0.405525	0.00266667	0.00133333
CA-BC-5	Common Nighthawk	2004	0.3942	0.3319	0.392	0.4702	Swallow Swift Nightjar	0.371253	0.348516	0.396463	0.0035	0.00116667
CA-BC-5	Common Nighthawk	2005	0.3357	0.2603	0.3352	0.4196	Swallow Swift Nightjar	0.36112	0.336763	0.388148	0.00183333	0.00166667
CA-BC-5	Common Nighthawk	2006	0.3874	0.2885	0.3888	0.4826	Swallow Swift Nightjar	0.351255	0.325668	0.380234	0.00166667	0.0015
CA-BC-5	Common Nighthawk	2007	0.3499	0.2239	0.3528	0.4644	Swallow Swift Nightjar	0.34165	0.314216	0.372667	0.00216667	0.00133333
CA-BC-5	Common Nighthawk	2008	0.3469	0.2227	0.3468	0.4736	Swallow Swift Nightjar	0.332273	0.30347	0.365581	0.00416667	0.00383333
CA-BC-5	Common Nighthawk	2009	0.364	0.2668	0.3524	0.5197	Swallow Swift Nightjar	0.323041	0.292301	0.358559	0.00433333	0.0055
CA-BC-5	Common Nighthawk	2010	0.3367	0.2424	0.3331	0.4496	Swallow Swift Nightjar	0.313881	0.280502	0.35216	0.00433333	0.00716667
CA-BC-5	Common Nighthawk	2011	0.2625	0.1586	0.2696	0.3474	Swallow Swift Nightjar	0.304423	0.266369	0.346986	0.00683333	0.0128333
CA-BC-5	Northern Rough-winged Swallow	1970	0.4658	0.3328	0.4562	0.6657	Swallow Swift Nightjar	0.535868	0.464713	0.599496	0	0
CA-BC-5	Northern Rough-winged Swallow	1971	0.4771	0.3869	0.4704	0.6124	Swallow Swift Nightjar	0.537009	0.474386	0.592508	0.000166667	0.000166667
CA-BC-5	Northern Rough-winged Swallow	1972	0.5727	0.4788	0.5661	0.7058	Swallow Swift Nightjar	0.538022	0.481751	0.588762	0.00883333	0.0113333
CA-BC-5	Northern Rough-winged Swallow	1973	0.5495	0.4355	0.5308	0.7748	Swallow Swift Nightjar	0.538774	0.487224	0.585574	0.00833333	0.0131667
CA-BC-5	Northern Rough-winged Swallow	1974	0.8638	0.421	0.8094	1.61	Swallow Swift Nightjar	0.53928	0.491629	0.582728	0.00583333	0.0115
CA-BC-5	Northern Rough-winged Swallow	1975	0.5154	0.4328	0.5103	0.6266	Swallow Swift Nightjar	0.539678	0.496627	0.579885	0.00566667	0.00883333
CA-BC-5	Northern Rough-winged Swallow	1976	0.4792	0.3988	0.4755	0.5779	Swallow Swift Nightjar	0.54008	0.501514	0.577057	0.0045	0.00466667
CA-BC-5	Northern Rough-winged Swallow	1977	0.5228	0.4376	0.5214	0.6144	Swallow Swift Nightjar	0.540431	0.505576	0.574575	0.00333333	0.007
CA-BC-5	Northern Rough-winged Swallow	1978	0.5631	0.4649	0.5523	0.7279	Swallow Swift Nightjar	0.540757	0.509026	0.572818	0.00366667	0.00683333
CA-BC-5	Northern Rough-winged Swallow	1979	0.5187	0.4379	0.5137	0.6353	Swallow Swift Nightjar	0.541024	0.51212	0.571967	0.00216667	0.00683333
CA-BC-5	Northern Rough-winged Swallow	1980	0.6184	0.4788	0.5848	0.9426	Swallow Swift Nightjar	0.541224	0.513484	0.571448	0.00283333	0.00883333
CA-BC-5	Northern Rough-winged Swallow	1981	0.5606	0.4517	0.5626	0.6598	Swallow Swift Nightjar	0.541345	0.514533	0.573536	0.00233333	0.0108333
CA-BC-5	Northern Rough-winged Swallow	1982	0.6202	0.5239	0.613	0.7584	Swallow Swift Nightjar	0.541285	0.514615	0.575352	0.00216667	0.0111667
CA-BC-5	Northern Rough-winged Swallow	1983	0.5486	0.4546	0.5489	0.6359	Swallow Swift Nightjar	0.540925	0.51393	0.576484	0.0015	0.0121667
CA-BC-5	Northern Rough-winged Swallow	1984	0.574	0.4769	0.5727	0.6758	Swallow Swift Nightjar	0.540304	0.513058	0.57897	0.0015	0.00983333
CA-BC-5	Northern Rough-winged Swallow	1985	0.5413	0.4638	0.5402	0.6241	Swallow Swift Nightjar	0.539365	0.511884	0.580031	0.00283333	0.0101667
CA-BC-5	Northern Rough-winged Swallow	1986	0.521	0.4301	0.5213	0.6076	Swallow Swift Nightjar	0.537998	0.510631	0.579729	0.0035	0.00883333
CA-BC-5	Northern Rough-winged Swallow	1987	0.5276	0.456	0.5259	0.6083	Swallow Swift Nightjar	0.536134	0.509041	0.577214	0.003	0.00733333
CA-BC-5	Northern Rough-winged Swallow	1988	0.5721	0.4978	0.5692	0.6671	Swallow Swift Nightjar	0.533821	0.507612	0.573811	0.00366667	0.004
CA-BC-5	Northern Rough-winged Swallow	1989	0.5287	0.4445	0.5261	0.6286	Swallow Swift Nightjar	0.531228	0.505865	0.570264	0.0035	0.00566667
CA-BC-5	Northern Rough-winged Swallow	1990	0.5435	0.4716	0.5416	0.6282	Swallow Swift Nightjar	0.52842	0.50384	0.565579	0.0055	0.005
CA-BC-5	Northern Rough-winged Swallow	1991	0.5433	0.4637	0.54	0.6476	Swallow Swift Nightjar	0.525446	0.501808	0.560088	0.00483333	0.003
CA-BC-5	Northern Rough-winged Swallow	1992	0.7842	0.4251	0.7333	1.459	Swallow Swift Nightjar	0.522356	0.49946	0.554946	0.00516667	0.00333333
CA-BC-5	Northern Rough-winged Swallow	1993	0.4925	0.4176	0.4931	0.5662	Swallow Swift Nightjar	0.519203	0.49701	0.54904	0.002	0.004
CA-BC-5	Northern Rough-winged Swallow	1994	0.4831	0.3789	0.4874	0.5604	Swallow Swift Nightjar	0.516026	0.494377	0.543489	0.00366667	0.00166667
CA-BC-5	Northern Rough-winged Swallow	1995	0.4911	0.4145	0.4914	0.5615	Swallow Swift Nightjar	0.512838	0.491822	0.538028	0.0025	0.00133333
CA-BC-5	Northern Rough-winged Swallow	1996	0.4898	0.406	0.4901	0.5718	Swallow Swift Nightjar	0.509678	0.489325	0.533869	0.00466667	0.00166667
CA-BC-5	Northern Rough-winged Swallow	1997	0.5237	0.4559	0.523	0.5968	Swallow Swift Nightjar	0.50653	0.485913	0.529135	0.0015	0.00183333
CA-BC-5	Northern Rough-winged Swallow	1998	0.4854	0.4064	0.4865	0.5554	Swallow Swift Nightjar	0.503401	0.483053	0.525291	0.00166667	0.002
CA-BC-5	Northern Rough-winged Swallow	1999	0.5533	0.4753	0.5538	0.6281	Swallow Swift Nightjar	0.500265	0.479541	0.522644	0.000833333	0.00233333
CA-BC-5	Northern Rough-winged Swallow	2000	0.4912	0.3616	0.4927	0.6106	Swallow Swift Nightjar	0.497138	0.476052	0.519925	0.00133333	0.00283333
CA-BC-5	Northern Rough-winged Swallow	2001	0.4923	0.424	0.4915	0.5629	Swallow Swift Nightjar	0.49401	0.472354	0.517847	0.000666667	0.00283333
CA-BC-5	Northern Rough-winged Swallow	2002	0.4442	0.3243	0.4505	0.5233	Swallow Swift Nightjar	0.490922	0.468262	0.515439	0.001	0.0025
CA-BC-5	Northern Rough-winged Swallow	2003	0.3491	0.2243	0.3483	0.4776	Swallow Swift Nightjar	0.487851	0.463464	0.513824	0.00216667	0.003
CA-BC-5	Northern Rough-winged Swallow	2004	0.398	0.2655	0.3972	0.5351	Swallow Swift Nightjar	0.484813	0.459174	0.512203	0.00333333	0.00266667
CA-BC-5	Northern Rough-winged Swallow	2005	0.4909	0.4194	0.491	0.5621	Swallow Swift Nightjar	0.481785	0.454787	0.510521	0.00116667	0.00383333
CA-BC-5	Northern Rough-winged Swallow	2006	0.522	0.4569	0.52	0.5992	Swallow Swift Nightjar	0.478715	0.449632	0.508701	0.0015	0.0045
CA-BC-5	Northern Rough-winged Swallow	2007	0.4751	0.3863	0.4773	0.552	Swallow Swift Nightjar	0.475567	0.444136	0.506658	0.00133333	0.00716667
CA-BC-5	Northern Rough-winged Swallow	2008	0.4789	0.3593	0.4813	0.596	Swallow Swift Nightjar	0.472304	0.438926	0.504541	0.00266667	0.00966667
CA-BC-5	Northern Rough-winged Swallow	2009	0.46	0.3827	0.4618	0.5266	Swallow Swift Nightjar	0.468775	0.432906	0.503042	0.00366667	0.0138333
CA-BC-5	Northern Rough-winged Swallow	2010	0.4605	0.3925	0.4609	0.5277	Swallow Swift Nightjar	0.464707	0.425012	0.502016	0.005	0.0188333
CA-BC-5	Northern Rough-winged Swallow	2011	0.4198	0.3274	0.4208	0.5081	Swallow Swift Nightjar	0.459681	0.409455	0.503257	0.00933333	0.021
CA-BC-5	Olive-sided Flycatcher	1970	3.454	2.661	3.429	4.39	Flycatcher	3.70424	3.17137	4.0535	0	0
CA-BC-5	Olive-sided Flycatcher	1971	3.44	2.335	3.449	4.43	Flycatcher	3.62339	3.29455	3.91994	0.000166667	0.000166667
CA-BC-5	Olive-sided Flycatcher	1972	3.965	3.238	3.923	4.946	Flycatcher	3.53288	3.26438	3.79723	0.00483333	0.0293333
CA-BC-5	Olive-sided Flycatcher	1973	3.591	2.987	3.559	4.38	Flycatcher	3.43427	3.19558	3.67912	0.00283333	0.0358333
CA-BC-5	Olive-sided Flycatcher	1974	3.581	2.852	3.573	4.35	Flycatcher	3.3351	3.11667	3.55826	0.001	0.0186667
CA-BC-5	Olive-sided Flycatcher	1975	3.41	2.871	3.401	3.987	Flycatcher	3.23733	3.03698	3.44276	0.00116667	0.0095
CA-BC-5	Olive-sided Flycatcher	1976	3.275	2.749	3.265	3.85	Flycatcher	3.14212	2.95874	3.33167	0.00116667	0.005
CA-BC-5	Olive-sided Flycatcher	1977	3.147	2.636	3.115	3.876	Flycatcher	3.04955	2.88253	3.2248	0.00116667	0.00316667
CA-BC-5	Olive-sided Flycatcher	1978	3.19	2.664	3.17	3.856	Flycatcher	2.95963	2.80659	3.11826	0.000666667	0.00266667
CA-BC-5	Olive-sided Flycatcher	1979	2.824	2.314	2.8	3.495	Flycatcher	2.87237	2.7321	3.01825	0.0005	0.00166667
CA-BC-5	Olive-sided Flycatcher	1980	2.395	1.944	2.385	2.876	Flycatcher	2.78785	2.65826	2.92319	0.00166667	0.00183333
CA-BC-5	Olive-sided Flycatcher	1981	2.416	2.014	2.41	2.845	Flycatcher	2.70598	2.5846	2.83027	0.00166667	0.00116667
CA-BC-5	Olive-sided Flycatcher	1982	2.877	2.397	2.863	3.428	Flycatcher	2.6267	2.51349	2.74032	0.0015	0.000333333
CA-BC-5	Olive-sided Flycatcher	1983	2.381	1.953	2.378	2.832	Flycatcher	2.5498	2.4453	2.65614	0.000833333	0.0005
CA-BC-5	Olive-sided Flycatcher	1984	2.169	1.843	2.164	2.55	Flycatcher	2.4752	2.37849	2.57404	0.00166667	0.00116667
CA-BC-5	Olive-sided Flycatcher	1985	2.214	1.845	2.21	2.615	Flycatcher	2.40292	2.31211	2.49721	0.002	0.0005
CA-BC-5	Olive-sided Flycatcher	1986	2.496	2.154	2.486	2.887	Flycatcher	2.33281	2.24531	2.42389	0.00166667	0.000833333
CA-BC-5	Olive-sided Flycatcher	1987	2.205	1.817	2.207	2.589	Flycatcher	2.26473	2.18016	2.35154	0.000333333	0.0005
CA-BC-5	Olive-sided Flycatcher	1988	2.574	2.167	2.546	3.17	Flycatcher	2.19862	2.11559	2.28465	0.000666667	0.000833333
CA-BC-5	Olive-sided Flycatcher	1989	2.22	1.896	2.216	2.568	Flycatcher	2.13444	2.05259	2.21984	0.000666667	0.000666667
CA-BC-5	Olive-sided Flycatcher	1990	2.118	1.817	2.109	2.469	Flycatcher	2.07212	1.99117	2.15988	0.0005	0.000333333
CA-BC-5	Olive-sided Flycatcher	1991	2.337	1.835	2.287	3.074	Flycatcher	2.01158	1.92977	2.10058	0.000333333	0.00116667
CA-BC-5	Olive-sided Flycatcher	1992	2.017	1.765	2.011	2.31	Flycatcher	1.95281	1.86969	2.04601	0.001	0.001
CA-BC-5	Olive-sided Flycatcher	1993	1.692	1.481	1.688	1.927	Flycatcher	1.89566	1.81044	1.9936	0.001	0.00133333
CA-BC-5	Olive-sided Flycatcher	1994	1.86	1.59	1.861	2.116	Flycatcher	1.84039	1.75308	1.94194	0.00183333	0.001
CA-BC-5	Olive-sided Flycatcher	1995	1.729	1.52	1.727	1.962	Flycatcher	1.78711	1.69803	1.89227	0.0015	0.00116667
CA-BC-5	Olive-sided Flycatcher	1996	1.8	1.576	1.798	2.037	Flycatcher	1.73653	1.64835	1.84517	0.00233333	0.00133333
CA-BC-5	Olive-sided Flycatcher	1997	1.727	1.495	1.729	1.955	Flycatcher	1.68933	1.60186	1.79997	0.0025	0.001
CA-BC-5	Olive-sided Flycatcher	1998	1.834	1.603	1.831	2.075	Flycatcher	1.64608	1.55811	1.75746	0.003	0.00183333
CA-BC-5	Olive-sided Flycatcher	1999	1.452	1.26	1.451	1.642	Flycatcher	1.60828	1.52009	1.71682	0.00433333	0.00266667
CA-BC-5	Olive-sided Flycatcher	2000	1.554	1.337	1.551	1.786	Flycatcher	1.57793	1.48672	1.68164	0.00733333	0.0025
CA-BC-5	Olive-sided Flycatcher	2001	1.426	1.259	1.422	1.61	Flycatcher	1.55627	1.45772	1.65661	0.0095	0.0015
CA-BC-5	Olive-sided Flycatcher	2002	1.496	1.275	1.496	1.711	Flycatcher	1.54452	1.44119	1.63718	0.0155	0.00166667
CA-BC-5	Olive-sided Flycatcher	2003	1.472	1.293	1.469	1.672	Flycatcher	1.54104	1.44826	1.63587	0.0143333	0.00133333
CA-BC-5	Olive-sided Flycatcher	2004	1.614	1.243	1.595	2.126	Flycatcher	1.53991	1.45189	1.64342	0.00566667	0.00316667
CA-BC-5	Olive-sided Flycatcher	2005	1.665	1.453	1.662	1.896	Flycatcher	1.53744	1.43515	1.66542	0.00316667	0.00483333
CA-BC-5	Olive-sided Flycatcher	2006	1.615	1.412	1.608	1.858	Flycatcher	1.5297	1.40926	1.67913	0.00116667	0.0151667
CA-BC-5	Olive-sided Flycatcher	2007	1.627	1.426	1.623	1.851	Flycatcher	1.51212	1.38247	1.66859	0.00166667	0.0225
CA-BC-5	Olive-sided Flycatcher	2008	1.55	1.214	1.5	2.139	Flycatcher	1.48157	1.34874	1.63162	0.000833333	0.034
CA-BC-5	Olive-sided Flycatcher	2009	1.344	1.055	1.352	1.593	Flycatcher	1.43878	1.30849	1.59868	0.00333333	0.044
CA-BC-5	Olive-sided Flycatcher	2010	1.356	1.176	1.351	1.561	Flycatcher	1.38	1.24666	1.53307	0.00433333	0.0336667
CA-BC-5	Olive-sided Flycatcher	2011	1.23	1.061	1.228	1.415	Flycatcher	1.31348	1.12825	1.50783	0.00566667	0.0293333
CA-BC-5	Pacific-slope Flycatcher	1971	12.62	6.205	12.01	22.8	Flycatcher	16.0416	13.4045	19.6643	0	0
CA-BC-5	Pacific-slope Flycatcher	1972	16.05	10.81	15.47	24.42	Flycatcher	15.6536	13.3759	18.3477	0.000166667	0.000166667
CA-BC-5	Pacific-slope Flycatcher	1973	12.83	8.656	12.43	19.3	Flycatcher	15.2925	13.2099	17.6053	0.018	0.00516667
CA-BC-5	Pacific-slope Flycatcher	1974	11.4	7.404	11.07	17.32	Flycatcher	14.9764	12.7166	17.1312	0.0286667	0.002
CA-BC-5	Pacific-slope Flycatcher	1975	12.53	8.606	12.14	18.79	Flycatcher	14.718	12.2747	16.7887	0.0431667	0.00283333
CA-BC-5	Pacific-slope Flycatcher	1976	11.2	7.471	10.85	16.9	Flycatcher	14.5193	12.0682	16.4924	0.0463333	0.0015
CA-BC-5	Pacific-slope Flycatcher	1977	14.6	9.653	14.11	22.39	Flycatcher	14.3615	11.9682	16.221	0.0388333	0.00216667
CA-BC-5	Pacific-slope Flycatcher	1978	12.12	8.167	11.72	18.34	Flycatcher	14.2305	11.9145	15.9715	0.0273333	0.000333333
CA-BC-5	Pacific-slope Flycatcher	1979	12.23	8.393	11.82	18.3	Flycatcher	14.1177	11.9192	15.7557	0.02	0.001
CA-BC-5	Pacific-slope Flycatcher	1980	11.79	8.003	11.42	17.6	Flycatcher	14.0186	12.0161	15.5538	0.0143333	0.002
CA-BC-5	Pacific-slope Flycatcher	1981	12.53	8.61	12.14	18.85	Flycatcher	13.9275	12.1393	15.3821	0.0101667	0.00266667
CA-BC-5	Pacific-slope Flycatcher	1982	14.48	9.591	13.99	22	Flycatcher	13.8421	12.2361	15.2396	0.007	0.00183333
CA-BC-5	Pacific-slope Flycatcher	1983	15.03	10.4	14.54	22.29	Flycatcher	13.7598	12.3451	15.1803	0.00633333	0.00333333
CA-BC-5	Pacific-slope Flycatcher	1984	15.39	10.71	14.9	22.89	Flycatcher	13.6779	12.3734	15.1712	0.00533333	0.0055
CA-BC-5	Pacific-slope Flycatcher	1985	16.76	11.66	16.2	25	Flycatcher	13.5908	12.3646	15.1879	0.00183333	0.0111667
CA-BC-5	Pacific-slope Flycatcher	1986	15.2	10.52	14.67	22.67	Flycatcher	13.4963	12.3075	15.1941	0.00133333	0.0135
CA-BC-5	Pacific-slope Flycatcher	1987	14.01	9.656	13.59	20.89	Flycatcher	13.3965	12.2082	15.1788	0.002	0.0108333
CA-BC-5	Pacific-slope Flycatcher	1988	11.6	7.97	11.24	17.34	Flycatcher	13.2895	12.0915	15.0759	0.00133333	0.0138333
CA-BC-5	Pacific-slope Flycatcher	1989	10.08	6.725	9.781	15.13	Flycatcher	13.1772	11.9515	14.9754	0.00233333	0.0146667
CA-BC-5	Pacific-slope Flycatcher	1990	12.3	8.596	11.91	18.24	Flycatcher	13.06	11.8059	14.8917	0.0015	0.015
CA-BC-5	Pacific-slope Flycatcher	1991	14.54	10.15	14.04	21.5	Flycatcher	12.9395	11.6646	14.8441	0.0025	0.0126667
CA-BC-5	Pacific-slope Flycatcher	1992	13.35	9.268	12.92	19.86	Flycatcher	12.8137	11.5026	14.8013	0.00166667	0.019
CA-BC-5	Pacific-slope Flycatcher	1993	14.03	9.706	13.55	21.11	Flycatcher	12.6806	11.3268	14.7067	0.00133333	0.0225
CA-BC-5	Pacific-slope Flycatcher	1994	15.95	11.15	15.4	24.09	Flycatcher	12.5346	11.1468	14.6421	0.00183333	0.0355
CA-BC-5	Pacific-slope Flycatcher	1995	15.81	11.07	15.28	23.7	Flycatcher	12.3702	10.9583	14.4732	0.00116667	0.0473333
CA-BC-5	Pacific-slope Flycatcher	1996	12.61	8.929	12.19	18.6	Flycatcher	12.1863	10.7779	14.2322	0.00116667	0.0573333
CA-BC-5	Pacific-slope Flycatcher	1997	12.85	9.094	12.45	18.88	Flycatcher	11.987	10.6058	13.9337	0.0005	0.0585
CA-BC-5	Pacific-slope Flycatcher	1998	12.61	8.917	12.21	18.59	Flycatcher	11.7825	10.4561	13.6509	0.000833333	0.0525
CA-BC-5	Pacific-slope Flycatcher	1999	11.08	7.777	10.7	16.42	Flycatcher	11.5799	10.3005	13.3141	0.001	0.0456667
CA-BC-5	Pacific-slope Flycatcher	2000	11.1	7.82	10.75	16.27	Flycatcher	11.3937	10.1614	13.0111	0.00116667	0.0416667
CA-BC-5	Pacific-slope Flycatcher	2001	11.76	8.342	11.39	17.49	Flycatcher	11.2434	10.0522	12.7735	0.00166667	0.029
CA-BC-5	Pacific-slope Flycatcher	2002	9.885	6.933	9.582	14.74	Flycatcher	11.141	9.95226	12.6114	0.002	0.0238333
CA-BC-5	Pacific-slope Flycatcher	2003	9.632	6.75	9.338	14.21	Flycatcher	11.0979	9.91441	12.4913	0.0035	0.019
CA-BC-5	Pacific-slope Flycatcher	2004	10.26	7.236	9.934	15.14	Flycatcher	11.1039	9.97515	12.4548	0.00333333	0.0121667
CA-BC-5	Pacific-slope Flycatcher	2005	11.41	8.049	11.06	16.92	Flycatcher	11.1206	9.94228	12.538	0.003	0.0111667
CA-BC-5	Pacific-slope Flycatcher	2006	9.551	6.744	9.251	14.12	Flycatcher	11.1261	9.80507	12.6863	0.0035	0.0085
CA-BC-5	Pacific-slope Flycatcher	2007	10.41	7.318	10.08	15.38	Flycatcher	11.0989	9.60798	12.8372	0.00533333	0.008
CA-BC-5	Pacific-slope Flycatcher	2008	9.633	6.509	9.341	14.33	Flycatcher	11.0096	9.39051	12.8869	0.0055	0.008
CA-BC-5	Pacific-slope Flycatcher	2009	10.83	7.64	10.5	15.98	Flycatcher	10.8456	9.12572	12.7861	0.005	0.00766667
CA-BC-5	Pacific-slope Flycatcher	2010	11.79	8.33	11.45	17.41	Flycatcher	10.6244	8.80746	12.6906	0.00966667	0.00683333
CA-BC-5	Pacific-slope Flycatcher	2011	9.265	6.52	8.97	13.74	Flycatcher	10.3091	8.37193	12.5472	0.00916667	0.0095
CA-BC-5	Tree Swallow	1970	4.293	2.571	4.138	6.95	Swallow Swift Nightjar	4.17408	3.36696	4.9795	0	0
CA-BC-5	Tree Swallow	1971	4	2.089	3.763	7.402	Swallow Swift Nightjar	4.21686	3.55441	4.92401	0.000166667	0.000166667
CA-BC-5	Tree Swallow	1972	5.839	2.897	5.447	10.92	Swallow Swift Nightjar	4.2521	3.67058	4.92161	0.007	0.0233333
CA-BC-5	Tree Swallow	1973	5.068	3.152	4.925	7.83	Swallow Swift Nightjar	4.27134	3.7277	4.91421	0.0035	0.0413333
CA-BC-5	Tree Swallow	1974	4.169	2.803	4.101	5.924	Swallow Swift Nightjar	4.27684	3.764	4.91376	0.00166667	0.0408333
CA-BC-5	Tree Swallow	1975	4.235	2.683	4.161	6.31	Swallow Swift Nightjar	4.27298	3.7872	4.9078	0.00283333	0.0341667
CA-BC-5	Tree Swallow	1976	5.737	3.554	5.587	8.908	Swallow Swift Nightjar	4.26163	3.79617	4.87996	0.000666667	0.0306667
CA-BC-5	Tree Swallow	1977	4.904	2.983	4.761	7.674	Swallow Swift Nightjar	4.24475	3.81161	4.84152	0.0015	0.0275
CA-BC-5	Tree Swallow	1978	5.121	2.974	4.944	8.29	Swallow Swift Nightjar	4.22474	3.81436	4.78857	0.002	0.0178333
CA-BC-5	Tree Swallow	1979	4.873	3.069	4.726	7.616	Swallow Swift Nightjar	4.2028	3.8139	4.73946	0.002	0.0151667
CA-BC-5	Tree Swallow	1980	3.633	2.578	3.574	5.016	Swallow Swift Nightjar	4.1796	3.80551	4.69185	0.001	0.0118333
CA-BC-5	Tree Swallow	1981	4.893	3.155	4.745	7.488	Swallow Swift Nightjar	4.15584	3.79283	4.63681	0.00166667	0.0095
CA-BC-5	Tree Swallow	1982	6.031	3.688	5.85	9.556	Swallow Swift Nightjar	4.13076	3.78211	4.60124	0.00233333	0.00816667
CA-BC-5	Tree Swallow	1983	4.172	2.751	4.076	6.132	Swallow Swift Nightjar	4.10409	3.76347	4.55729	0.0015	0.005
CA-BC-5	Tree Swallow	1984	4.301	2.6	4.17	6.731	Swallow Swift Nightjar	4.07601	3.74325	4.51508	0.00233333	0.00433333
CA-BC-5	Tree Swallow	1985	3.609	2.347	3.552	5.183	Swallow Swift Nightjar	4.046	3.72034	4.47643	0.0025	0.00316667
CA-BC-5	Tree Swallow	1986	3.779	2.784	3.734	5.028	Swallow Swift Nightjar	4.01346	3.69764	4.43811	0.0025	0.002
CA-BC-5	Tree Swallow	1987	3.515	2.316	3.475	5.002	Swallow Swift Nightjar	3.97771	3.67283	4.39001	0.003	0.0035
CA-BC-5	Tree Swallow	1988	3.596	2.555	3.543	4.896	Swallow Swift Nightjar	3.93889	3.64702	4.33415	0.00166667	0.00233333
CA-BC-5	Tree Swallow	1989	3.527	2.363	3.473	4.972	Swallow Swift Nightjar	3.89849	3.61759	4.26919	0.003	0.0025
CA-BC-5	Tree Swallow	1990	3.516	2.57	3.483	4.622	Swallow Swift Nightjar	3.85692	3.58663	4.20984	0.00266667	0.00183333
CA-BC-5	Tree Swallow	1991	4.246	3.21	4.178	5.605	Swallow Swift Nightjar	3.81434	3.55573	4.13805	0.00133333	0.002
CA-BC-5	Tree Swallow	1992	3.303	2.488	3.273	4.284	Swallow Swift Nightjar	3.77111	3.52107	4.06993	0.00183333	0.001
CA-BC-5	Tree Swallow	1993	3.285	2.57	3.263	4.138	Swallow Swift Nightjar	3.72808	3.48803	4.00813	0.00333333	0.002
CA-BC-5	Tree Swallow	1994	3.964	3.302	3.949	4.724	Swallow Swift Nightjar	3.68509	3.45403	3.95162	0.0015	0.00283333
CA-BC-5	Tree Swallow	1995	3.702	2.955	3.683	4.573	Swallow Swift Nightjar	3.64207	3.41499	3.90216	0.00116667	0.00433333
CA-BC-5	Tree Swallow	1996	3.849	3.161	3.839	4.604	Swallow Swift Nightjar	3.59906	3.37607	3.85949	0.001	0.00316667
CA-BC-5	Tree Swallow	1997	3.818	3.046	3.819	4.622	Swallow Swift Nightjar	3.55608	3.33719	3.81781	0.000666667	0.006
CA-BC-5	Tree Swallow	1998	3.812	2.917	3.787	4.844	Swallow Swift Nightjar	3.51287	3.28979	3.77687	0.000666667	0.00933333
CA-BC-5	Tree Swallow	1999	4.183	3.217	4.162	5.319	Swallow Swift Nightjar	3.4696	3.24159	3.73925	0.000833333	0.008
CA-BC-5	Tree Swallow	2000	4.034	2.829	3.973	5.621	Swallow Swift Nightjar	3.42578	3.19102	3.69507	0.000833333	0.0121667
CA-BC-5	Tree Swallow	2001	3.119	2.224	3.086	4.2	Swallow Swift Nightjar	3.3817	3.13687	3.65872	0.0015	0.0101667
CA-BC-5	Tree Swallow	2002	2.783	2.004	2.758	3.714	Swallow Swift Nightjar	3.33775	3.08337	3.61863	0.001	0.0065
CA-BC-5	Tree Swallow	2003	2.606	1.774	2.57	3.655	Swallow Swift Nightjar	3.29418	3.02623	3.58498	0.00233333	0.00566667
CA-BC-5	Tree Swallow	2004	3.198	2.316	3.165	4.29	Swallow Swift Nightjar	3.25092	2.96776	3.554	0.00216667	0.00533333
CA-BC-5	Tree Swallow	2005	3.53	2.51	3.475	4.852	Swallow Swift Nightjar	3.20773	2.90465	3.52694	0.00233333	0.00666667
CA-BC-5	Tree Swallow	2006	3.625	2.49	3.565	5.066	Swallow Swift Nightjar	3.16405	2.83382	3.50137	0.0025	0.0101667
CA-BC-5	Tree Swallow	2007	2.977	2.046	2.929	4.205	Swallow Swift Nightjar	3.11936	2.76131	3.47719	0.00333333	0.0113333
CA-BC-5	Tree Swallow	2008	2.69	1.775	2.654	3.811	Swallow Swift Nightjar	3.07414	2.68884	3.45284	0.00616667	0.0106667
CA-BC-5	Tree Swallow	2009	2.45	1.5	2.391	3.719	Swallow Swift Nightjar	3.02842	2.60594	3.43352	0.00683333	0.01
CA-BC-5	Tree Swallow	2010	2.783	1.722	2.72	4.184	Swallow Swift Nightjar	2.983	2.51536	3.42136	0.0135	0.0121667
CA-BC-5	Tree Swallow	2011	3.229	2.097	3.152	4.82	Swallow Swift Nightjar	2.93747	2.3879	3.45824	0.0196667	0.0145
CA-BC-5	Violet-green Swallow	1970	13.08	8.715	12.81	19.27	Swallow Swift Nightjar	13.0745	11.3439	15.4295	0	0
CA-BC-5	Violet-green Swallow	1971	14.66	10.01	14.33	21.21	Swallow Swift Nightjar	12.8568	11.3552	14.7477	0.000166667	0.000166667
CA-BC-5	Violet-green Swallow	1972	14.29	9.278	14.05	20.65	Swallow Swift Nightjar	12.6412	11.3189	14.1864	0.0108333	0.01
CA-BC-5	Violet-green Swallow	1973	14.52	10.37	14.21	20.39	Swallow Swift Nightjar	12.4322	11.1862	13.7513	0.0163333	0.006
CA-BC-5	Violet-green Swallow	1974	12.76	9.123	12.53	17.82	Swallow Swift Nightjar	12.2328	10.9932	13.4441	0.0175	0.00466667
CA-BC-5	Violet-green Swallow	1975	10.13	6.538	10.02	14.36	Swallow Swift Nightjar	12.049	10.7357	13.2523	0.0288333	0.00416667
CA-BC-5	Violet-green Swallow	1976	10.74	7.336	10.58	15.1	Swallow Swift Nightjar	11.888	10.454	13.0796	0.0398333	0.0025
CA-BC-5	Violet-green Swallow	1977	10.81	7.323	10.58	15.63	Swallow Swift Nightjar	11.754	10.2767	12.9555	0.0491667	0.00166667
CA-BC-5	Violet-green Swallow	1978	11.23	7.961	11.03	15.78	Swallow Swift Nightjar	11.6437	10.1045	12.8502	0.0475	0.0015
CA-BC-5	Violet-green Swallow	1979	11.41	8.147	11.19	15.9	Swallow Swift Nightjar	11.5549	10.017	12.75	0.0471667	0.00166667
CA-BC-5	Violet-green Swallow	1980	9.466	6.727	9.254	13.34	Swallow Swift Nightjar	11.488	9.97993	12.6639	0.0488333	0.00116667
CA-BC-5	Violet-green Swallow	1981	10.32	7.48	10.13	14.35	Swallow Swift Nightjar	11.4441	9.96998	12.5866	0.054	0.000833333
CA-BC-5	Violet-green Swallow	1982	10.58	7.657	10.38	14.55	Swallow Swift Nightjar	11.4183	10.037	12.5158	0.0465	0.000833333
CA-BC-5	Violet-green Swallow	1983	9.865	7.054	9.675	13.84	Swallow Swift Nightjar	11.4028	10.1145	12.4508	0.0386667	0.00133333
CA-BC-5	Violet-green Swallow	1984	10.57	7.347	10.36	15.05	Swallow Swift Nightjar	11.3944	10.2192	12.4097	0.0285	0.00166667
CA-BC-5	Violet-green Swallow	1985	9.57	6.695	9.382	13.47	Swallow Swift Nightjar	11.3865	10.3148	12.378	0.0183333	0.00116667
CA-BC-5	Violet-green Swallow	1986	11.58	8.42	11.38	15.9	Swallow Swift Nightjar	11.3732	10.3717	12.354	0.0113333	0.00266667
CA-BC-5	Violet-green Swallow	1987	12.55	9.185	12.32	17.11	Swallow Swift Nightjar	11.3499	10.4122	12.318	0.008	0.00566667
CA-BC-5	Violet-green Swallow	1988	9.794	7.175	9.628	13.36	Swallow Swift Nightjar	11.3172	10.4278	12.2969	0.00533333	0.0035
CA-BC-5	Violet-green Swallow	1989	13.27	9.777	13.04	18.08	Swallow Swift Nightjar	11.2781	10.432	12.2711	0.00333333	0.0045
CA-BC-5	Violet-green Swallow	1990	12.78	9.397	12.58	17.4	Swallow Swift Nightjar	11.2326	10.4278	12.1995	0.00266667	0.00466667
CA-BC-5	Violet-green Swallow	1991	12.33	9.111	12.12	16.82	Swallow Swift Nightjar	11.1814	10.4081	12.1497	0.001	0.005
CA-BC-5	Violet-green Swallow	1992	11.36	8.433	11.15	15.62	Swallow Swift Nightjar	11.1256	10.3758	12.0668	0.00233333	0.0075
CA-BC-5	Violet-green Swallow	1993	11.26	8.407	11.06	15.24	Swallow Swift Nightjar	11.0671	10.3396	11.9782	0.000666667	0.00616667
CA-BC-5	Violet-green Swallow	1994	12.15	9.061	11.96	16.43	Swallow Swift Nightjar	11.0066	10.2962	11.921	0.00133333	0.00433333
CA-BC-5	Violet-green Swallow	1995	11.11	8.029	10.84	15.78	Swallow Swift Nightjar	10.9444	10.2388	11.8496	0.00183333	0.006
CA-BC-5	Violet-green Swallow	1996	11.76	8.426	11.45	17.01	Swallow Swift Nightjar	10.881	10.1846	11.7655	0.00166667	0.006
[truncated: 61,788 more rows]
