# Supplementary material for: Change Points in the Population Trends of Aerial-Insectivorous Birds in North America: Synchronized in Time across Species and Regions
Source: PLoS One. 2015 Jul 6;10(7):e0130768. doi: 10.1371/journal.pone.0130768 (PMC4493114; doi:10.1371/journal.pone.0130768)
Supplement: S1 Text — Annual index model for the North American Breeding Bird Survey, with spatial conditional autoregressive (CAR) structure on stratum-level annual indices. (TXT) [file pone.0130768.s005.txt]

{  
## Annual index model for the NABBS, with spatial conditional autoregressive (CAR) structure on stratum-level annual indices
## based on the BBS trend model described in Sauer and Link 2011, and including the modification described in Smith et al. 2014
## this model differs from the BBS trend models in the following ways:
	## no beta term - no estimated continuous long-term trend
	## year effects are fit separately for each year, with a spatial CAR structure among neighbouring strata
	## CAR year effects are constrained to sum to zero, so a continent wide mean yeareffect term is also fit
	## stratum-specific intercepts are not estimated, they are supplied as data (effectively an off-set) - log(average observed count across all routes, observers, and years in each stratum)
		## the supplying the intercepts as offsets ensures that the spatial year effects are only modeling annual departures from the stratum-level average abundance, and not the variation in average abundance among strata.

## data to supply:
	#count - (vector, length ncounts) total number of birds observed on route in a given year 
	#strat - (vector, length ncounts) analytical stratum
	#obser - (vector, length ncounts) unique combination of route and observer
	#firstyr - (vector, length ncounts) indicator variable (0,1) identifying the first year of a given observer on a given route
	#year - (vector, length ncounts) year (1,number of years in analysis)

	#ncounts - (vector, length 1) number of route*years included in the analysis
	#nstrata - (vector, length 1) number of analytical strata included in the analysis
	#ymin - (vector, length 1) earliest year included in the analysis (almost always = 1)
	#ymax - (vector, length 1) latest year included in the analysis
	#nonzeroweight - (vector, length nstrata) proportion of routes in each stratum that are included in the analysis
# data specific to the car.normal() function (see the WinBUGS map documentation for more details)
	#sumNumNeigh - (vector, length 1) total number of neighbour relationships
	#adj - (vector, length sumNumNeigh) neighbouring strata lists for each stratum
	#num - (vector, length nstrata) number of neighbour relationships for each stratum
	


#### main model statement, counts, overdispersion effects, and fit statistics  ######


   for( k in 1 : ncounts ) {
      log(lambda[k]) <-  obs[strat[k],obser[k]] + strata[strat[k]] + eta*firstyr[k] + noise[k] + yeareffect[year[k],strat[k]]
      noise[k] ~ dnorm(0.0, taunoise)
      count[k] ~ dpois(lambda[k])
      fcount[k] ~ dpois(lambda[k])
      err[k] <- pow(count[k]-lambda[k],2)/lambda[k]
      ferr[k] <- pow(fcount[k]-lambda[k],2)/lambda[k]
    }

   gof <- sum(err[1:ncounts])
   fgof <- sum(ferr[1:ncounts])
   diffgof <- gof-fgof
   posdiff <- step(diffgof)

   taunoise ~ dgamma(0.001,0.001)
   sdnoise <- 1 / pow(taunoise, 0.5)

#### end main model statement, counts, overdispersion effects, and fit statistics  ######


#### observer effect priors  ######
   ############ alternative, informative priors that can help avoid numerical overlow in BUGS program
   #mulogtauobs ~ dnorm(0,4)
   #taulogtauobs ~ dgamma(2,0.2)
   ############ 

   mulogtauobs ~ dnorm(0.0,1.0E-6) 
   taulogtauobs ~ dgamma(0.001,0.001) 
   
   eta ~ dnorm( 0.0,1.0E-6) # first-year observer effect

#### end observer effect priors  ######

 
   	
#### stratum-level effects  ######
  for( s in 1 : nstrata ) {

	#### stratum-specific observer effects #### 
     	for( i in 1 : nobservers[s] ) {
      		obs[s,i] ~ dnorm( 0.0,tauobs[s])
		}

	log(tauobs[s]) <- logtauobs[s]
	logtauobs[s] ~ dnorm(mulogtauobs,taulogtauobs)
   	sdobs[s] <- 1 / pow(tauobs[s], 0.5)
	#### end stratum-specific observer effects #### 
 
 
	#### Sum of year effect and stratum*year CAR year effects ####   
      	for( y in ymin : ymax) {
	yeareffect[y,s] <- yearcar[y,s] + betacar[y]
       		} 
 
	#### end Sum of year effect and stratum*year CAR year effects ####   
   }    
	
#### end stratum-level effects  ######


#### CAR year effects  ######
      for( y in ymin : ymax) {
        yearcar[y,1:nstrata] ~ car.normal(adj[], weights[], num[], tauyear[y]) 
	tauyear[y] ~ dgamma(0.5,0.0005)
	betacar[y] ~ dflat()
   }
			for(k in 1:sumNumNeigh) {weights[k] <- 1}
#### end CAR year effects  ######


#### summary statistics - annual indices = n[s,t]  ######
  for( s in 1 : nstrata ) {
      for( t in ymin : ymax) {
		n[s,t] <- nonzeroweight[s]*exp(yeareffect[t,s]+ strata[s] + 0.5*sdnoise*sdnoise+ 0.5*sdobs[s]*sdobs[s])
	     	}
   }

#### end summary statistics ######
}
