# Supplementary material for: Change Points in the Population Trends of Aerial-Insectivorous Birds in North America: Synchronized in Time across Species and Regions
Source: PLoS One. 2015 Jul 6;10(7):e0130768. doi: 10.1371/journal.pone.0130768 (PMC4493114; doi:10.1371/journal.pone.0130768)
Supplement: S3 Text — Bayesian hierarchical regression spline model used to identify both group-level and species-specific change points in population trends. (TXT) [file pone.0130768.s007.txt]

# WinBUGS model code for model "M subscript(FC,SSN)"

# multispecies trend change point model, with separate multi-species trajectories for SSNs and FCs
# Modified from models in Thomson et al. Ecological Applications, 20(5), 2010, pp. 1431�1448,Bayesian change point analysis of abundance trends for pelagic fishes in the upper San Francisco Estuary 
# data to supply:
	#S - (vector, length 1) number of species 
	#N - (vector, length 1) number of years
	#y - (matrix, number of rows = N, number of columns = S) log-transformed and centered (on each species value in the midyear) annual indices of abundance (output form the spatial CAR model)
	#time - (vector, length = N) years in the analysis (for all species, time = 1:N)
	#kmaxslS - maximum number of slope changes in the species splines
	#kmaxslA - maximum number of slope changes in the group splines
	### for all models in Smith et al., kmaxslS + kmaxslA = 4
	#y.prec - (matrix, number of rows = N, number of columns = S) precision (1/variance) of estimates in matrix y 
	#beta.precA - (vector, length 2) prior for the precisions of the group splines, 
		#set so that changes in slope were unlikely (< 5%) to be greater than 1/4 of the average range in the y values for each
		#species in the group
	#beta.precS - (vector, length S) prior for the precisions of the species splines, set so that changes in slope were unlikely 
		#(< 5%) to be greater than 1/4 of the range in the y values for each species
 	#midyear - (vector, length 1) middle year of the timeseries, i.e., floor(mean(time))
	#groups - (vector, length S) group assignments for each species


Model{
for(j in 1:S){ # j species loop


for(i in 1:N){ # i years loop

#################### putative  observation model
y[i,j]~dnorm(y.act[i,j],y.prec[i,j]) # observation model


#################### process model
 
y.act[i,j]~dnorm(mu[i,j],tau[j]) 

mu[i,j]<- betaS[j,i] +betaA[groups[j],i] # beta are spline components betaS = species spline and betaA = group spline.

} # end of i years loop


tau[j] ~ dgamma(0.005,0.005) # inverse gamma prior on sd of process error

sd[j]<-1/sqrt(tau[j]) # sd process error


###########################

###########################  Species specific spline model 

##    slope changes
betaS[j,1:N]<-jump.pw.poly.d.gen(time[1:N],kslS[j],beta.precS[j],1,1) # trend model (cont. linear spline)

# priors for number of slope changes
kslS[j]~dbin(0.5,kmaxslS)


##    code to monitor probabilities of slope changes

change.slS[1,j]<-0

slopeS[1,j]<-slopeS[2,j]

for(t in 2:N){

slopeS[t,j]<-betaS[j,t]-betaS[j,t-1]
change.slS[t,j]<-1-equals(slopeS[t,j],slopeS[t-1,j])


} # end of t loop

} #end of j loop


###########################  END Species specific spline model


###########################  Group spline model

###    Slope Changes
for (a in 1:2) { # a for two groups of AI
betaA2[a,1:N]<-jump.pw.poly.d.gen(time[1:N],kslA[a],beta.precA[a],1,1) # multispecies trend model (cont. linear spline)

kslA[a]~dbin(0.5,kmaxslA)

 
###    code to monitor probabilities of slope changes-All species

slopeA[a,1] <- slopeA[a,2]
for(t in 2:N){

slopeA[a,t]<-betaA[a,t]-betaA[a,t-1]
change.slA[a,t]<-1-equals(slopeA[a,t],slopeA[a,t-1])

###########################  End group spline model

### centering of group spline, improves convergence

betaA[a,t]<-betaA2[a,t]-betaA2[a,midyear]


} # end of t loop


}# end of a loop


} # end of model
